# Supplementary material for: Comprehensive Analysis and Functional Verification of the Pinus massoniana NBS-LRR Gene Family Involved in the Resistance to Bursaphelenchus xylophilus
Source: Int J Mol Sci. 2023 Jan 17;24(3):1812. doi: 10.3390/ijms24031812 (PMC9915305; doi:10.3390/ijms24031812)
Supplement: Supplementary file 1 [file ijms-24-01812-s001.zip › Table S1.xlsx]

## Sheet: NBS-LRR gene ID and rename
Table S1 Transcriptome gene IDs and renames containing NBS domain families
Type	Gene ID	Gene Name
CN	R_transcript/11657	PmNBS-LRR301
CN	R_transcript/12322	PmNBS-LRR306
CN	R_transcript/8637	PmNBS-LRR362
CN	S_transcript/1263	PmNBS-LRR386
CN	S_transcript/49783	PmNBS-LRR480
CN	S_transcript/6796	PmNBS-LRR492
CNL	R_transcript/11048	PmNBS-LRR102
CNL	R_transcript/14564	PmNBS-LRR117
CNL	R_transcript/265	PmNBS-LRR133
CNL	R_transcript/3175	PmNBS-LRR138
CNL	R_transcript/4924	PmNBS-LRR15
CNL	R_transcript/6587	PmNBS-LRR16
CNL	R_transcript/7244	PmNBS-LRR167
CNL	R_transcript/8263	PmNBS-LRR179
CNL	R_transcript/832	PmNBS-LRR180
CNL	R_transcript/913	PmNBS-LRR188
CNL	S_transcript/10219	PmNBS-LRR196
CNL	S_transcript/10425	PmNBS-LRR197
CNL	S_transcript/11506	PmNBS-LRR203
CNL	S_transcript/12099	PmNBS-LRR205
CNL	S_transcript/12201	PmNBS-LRR206
CNL	S_transcript/12208	PmNBS-LRR207
CNL	S_transcript/12607	PmNBS-LRR209
CNL	S_transcript/1288	PmNBS-LRR210
CNL	S_transcript/13743	PmNBS-LRR22
CNL	S_transcript/14438	PmNBS-LRR225
CNL	S_transcript/17601	PmNBS-LRR248
CNL	S_transcript/18060	PmNBS-LRR255
CNL	S_transcript/22065	PmNBS-LRR272
CNL	S_transcript/33162	PmNBS-LRR45
CNL	S_transcript/3605	PmNBS-LRR5
CNL	S_transcript/5517	PmNBS-LRR61
CNL	S_transcript/6371	PmNBS-LRR72
CNL	S_transcript/6428	PmNBS-LRR73
CNL	S_transcript/7101	PmNBS-LRR78
CNL	S_transcript/7141	PmNBS-LRR8
CNL	S_transcript/7531	PmNBS-LRR85
N	R_transcript/10509	PmNBS-LRR296
N	R_transcript/11099	PmNBS-LRR297
N	R_transcript/11189	PmNBS-LRR298
N	R_transcript/1144	PmNBS-LRR299
N	R_transcript/12195	PmNBS-LRR303
N	R_transcript/12267	PmNBS-LRR304
N	R_transcript/12294	PmNBS-LRR305
N	R_transcript/12412	PmNBS-LRR308
N	R_transcript/13585	PmNBS-LRR312
N	R_transcript/140	PmNBS-LRR313
N	R_transcript/1580	PmNBS-LRR316
N	R_transcript/20357	PmNBS-LRR318
N	R_transcript/2196	PmNBS-LRR320
N	R_transcript/24836	PmNBS-LRR326
N	R_transcript/2551	PmNBS-LRR327
N	R_transcript/26026	PmNBS-LRR330
N	R_transcript/26065	PmNBS-LRR331
N	R_transcript/2792	PmNBS-LRR333
N	R_transcript/28895	PmNBS-LRR334
N	R_transcript/29187	PmNBS-LRR336
N	R_transcript/32598	PmNBS-LRR339
N	R_transcript/38	PmNBS-LRR341
N	R_transcript/4389	PmNBS-LRR343
N	R_transcript/44102	PmNBS-LRR344
N	R_transcript/4543	PmNBS-LRR345
N	R_transcript/6079	PmNBS-LRR350
N	R_transcript/6825	PmNBS-LRR355
N	R_transcript/7899	PmNBS-LRR359
N	R_transcript/9218	PmNBS-LRR366
N	R_transcript/9276	PmNBS-LRR367
N	R_transcript/9872	PmNBS-LRR370
N	S_transcript/10111	PmNBS-LRR373
N	S_transcript/11312	PmNBS-LRR378
N	S_transcript/11762	PmNBS-LRR381
N	S_transcript/11880	PmNBS-LRR384
N	S_transcript/12899	PmNBS-LRR388
N	S_transcript/15463	PmNBS-LRR391
N	S_transcript/15793	PmNBS-LRR394
N	S_transcript/16092	PmNBS-LRR395
N	S_transcript/17817	PmNBS-LRR403
N	S_transcript/17871	PmNBS-LRR404
N	S_transcript/18109	PmNBS-LRR405
N	S_transcript/184	PmNBS-LRR408
N	S_transcript/19446	PmNBS-LRR411
N	S_transcript/19492	PmNBS-LRR412
N	S_transcript/19666	PmNBS-LRR413
N	S_transcript/20372	PmNBS-LRR418
N	S_transcript/20841	PmNBS-LRR421
N	S_transcript/2093	PmNBS-LRR422
N	S_transcript/21506	PmNBS-LRR425
N	S_transcript/21681	PmNBS-LRR427
N	S_transcript/22154	PmNBS-LRR429
N	S_transcript/22646	PmNBS-LRR432
N	S_transcript/22867	PmNBS-LRR433
N	S_transcript/24504	PmNBS-LRR436
N	S_transcript/24539	PmNBS-LRR437
N	S_transcript/24855	PmNBS-LRR438
N	S_transcript/24922	PmNBS-LRR439
N	S_transcript/25208	PmNBS-LRR440
N	S_transcript/25487	PmNBS-LRR442
N	S_transcript/2589	PmNBS-LRR444
N	S_transcript/26334	PmNBS-LRR446
N	S_transcript/26860	PmNBS-LRR447
N	S_transcript/26969	PmNBS-LRR448
N	S_transcript/29463	PmNBS-LRR453
N	S_transcript/299	PmNBS-LRR456
N	S_transcript/29999	PmNBS-LRR457
N	S_transcript/30650	PmNBS-LRR458
N	S_transcript/32163	PmNBS-LRR463
N	S_transcript/33396	PmNBS-LRR464
N	S_transcript/3613	PmNBS-LRR470
N	S_transcript/370	PmNBS-LRR471
N	S_transcript/3745	PmNBS-LRR472
N	S_transcript/40578	PmNBS-LRR474
N	S_transcript/44741	PmNBS-LRR477
N	S_transcript/503	PmNBS-LRR481
N	S_transcript/50930	PmNBS-LRR482
N	S_transcript/5224	PmNBS-LRR483
N	S_transcript/531	PmNBS-LRR485
N	S_transcript/6281	PmNBS-LRR488
N	S_transcript/6644	PmNBS-LRR490
N	S_transcript/6756	PmNBS-LRR491
N	S_transcript/704	PmNBS-LRR495
N	S_transcript/724	PmNBS-LRR496
N	S_transcript/7823	PmNBS-LRR497
N	S_transcript/793	PmNBS-LRR498
N	S_transcript/8455	PmNBS-LRR501
N	S_transcript/8887	PmNBS-LRR503
N	S_transcript/927	PmNBS-LRR504
N	S_transcript/9567	PmNBS-LRR506
NL	R_transcript/1056	PmNBS-LRR101
NL	R_transcript/11731	PmNBS-LRR105
NL	R_transcript/11806	PmNBS-LRR107
NL	R_transcript/13124	PmNBS-LRR112
NL	R_transcript/13618	PmNBS-LRR113
NL	R_transcript/13891	PmNBS-LRR114
NL	R_transcript/14083	PmNBS-LRR115
NL	R_transcript/14111	PmNBS-LRR116
NL	R_transcript/1540	PmNBS-LRR120
NL	R_transcript/1665	PmNBS-LRR122
NL	R_transcript/1819	PmNBS-LRR125
NL	R_transcript/1875	PmNBS-LRR127
NL	R_transcript/2667	PmNBS-LRR134
NL	R_transcript/2954	PmNBS-LRR137
NL	R_transcript/4008	PmNBS-LRR141
NL	R_transcript/435	PmNBS-LRR143
NL	R_transcript/4513	PmNBS-LRR145
NL	R_transcript/4864	PmNBS-LRR149
NL	R_transcript/5012	PmNBS-LRR151
NL	R_transcript/5382	PmNBS-LRR155
NL	R_transcript/5719	PmNBS-LRR157
NL	R_transcript/5739	PmNBS-LRR158
NL	R_transcript/6820	PmNBS-LRR161
NL	R_transcript/7007	PmNBS-LRR164
NL	R_transcript/7114	PmNBS-LRR166
NL	R_transcript/7614	PmNBS-LRR17
NL	R_transcript/7689	PmNBS-LRR170
NL	R_transcript/7893	PmNBS-LRR173
NL	R_transcript/8042	PmNBS-LRR175
NL	R_transcript/8068	PmNBS-LRR176
NL	R_transcript/8084	PmNBS-LRR177
NL	R_transcript/8264	PmNBS-LRR18
NL	R_transcript/8387	PmNBS-LRR181
NL	R_transcript/8442	PmNBS-LRR183
NL	R_transcript/8581	PmNBS-LRR184
NL	R_transcript/8771	PmNBS-LRR185
NL	R_transcript/8943	PmNBS-LRR187
NL	R_transcript/9231	PmNBS-LRR189
NL	R_transcript/9577	PmNBS-LRR191
NL	S_transcript/10110	PmNBS-LRR193
NL	S_transcript/109	PmNBS-LRR2
NL	S_transcript/10974	PmNBS-LRR20
NL	S_transcript/11419	PmNBS-LRR201
NL	S_transcript/12829	PmNBS-LRR21
NL	S_transcript/12944	PmNBS-LRR212
NL	S_transcript/13005	PmNBS-LRR213
NL	S_transcript/13262	PmNBS-LRR216
NL	S_transcript/13312	PmNBS-LRR217
NL	S_transcript/14244	PmNBS-LRR221
NL	S_transcript/14785	PmNBS-LRR226
NL	S_transcript/14880	PmNBS-LRR227
NL	S_transcript/15115	PmNBS-LRR229
NL	S_transcript/1537	PmNBS-LRR231
NL	S_transcript/15442	PmNBS-LRR232
NL	S_transcript/15508	PmNBS-LRR233
NL	S_transcript/15521	PmNBS-LRR234
NL	S_transcript/15619	PmNBS-LRR236
NL	S_transcript/16813	PmNBS-LRR240
NL	S_transcript/17582	PmNBS-LRR247
NL	S_transcript/18032	PmNBS-LRR254
NL	S_transcript/18175	PmNBS-LRR256
NL	S_transcript/18448	PmNBS-LRR258
NL	S_transcript/19136	PmNBS-LRR259
NL	S_transcript/19147	PmNBS-LRR26
NL	S_transcript/19253	PmNBS-LRR261
NL	S_transcript/20	PmNBS-LRR262
NL	S_transcript/20132	PmNBS-LRR263
NL	S_transcript/20556	PmNBS-LRR264
NL	S_transcript/21067	PmNBS-LRR267
NL	S_transcript/21376	PmNBS-LRR271
NL	S_transcript/22405	PmNBS-LRR273
NL	S_transcript/23341	PmNBS-LRR278
NL	S_transcript/2469	PmNBS-LRR282
NL	S_transcript/24755	PmNBS-LRR283
NL	S_transcript/2588	PmNBS-LRR289
NL	S_transcript/25932	PmNBS-LRR29
NL	S_transcript/2629	PmNBS-LRR291
NL	S_transcript/26617	PmNBS-LRR3
NL	S_transcript/28357	PmNBS-LRR33
NL	S_transcript/2875	PmNBS-LRR36
NL	S_transcript/2988	PmNBS-LRR40
NL	S_transcript/3467	PmNBS-LRR47
NL	S_transcript/3575	PmNBS-LRR48
NL	S_transcript/4326	PmNBS-LRR55
NL	S_transcript/4361	PmNBS-LRR56
NL	S_transcript/4972	PmNBS-LRR6
NL	S_transcript/5345	PmNBS-LRR60
NL	S_transcript/5725	PmNBS-LRR64
NL	S_transcript/5870	PmNBS-LRR66
NL	S_transcript/5910	PmNBS-LRR68
NL	S_transcript/6354	PmNBS-LRR71
NL	S_transcript/6771	PmNBS-LRR76
NL	S_transcript/6956	PmNBS-LRR77
NL	S_transcript/7109	PmNBS-LRR79
NL	S_transcript/7473	PmNBS-LRR82
NL	S_transcript/9068	PmNBS-LRR91
NL	S_transcript/907	PmNBS-LRR92
NL	S_transcript/9516	PmNBS-LRR96
NL	S_transcript/9823	PmNBS-LRR98
NL	S_transcript/996	PmNBS-LRR99
RN	R_transcript/10170	PmNBS-LRR293
RN	R_transcript/10313	PmNBS-LRR294
RN	R_transcript/10508	PmNBS-LRR295
RN	R_transcript/11442	PmNBS-LRR300
RN	R_transcript/12005	PmNBS-LRR302
RN	R_transcript/12390	PmNBS-LRR307
RN	R_transcript/13049	PmNBS-LRR309
RN	R_transcript/13122	PmNBS-LRR311
RN	R_transcript/14759	PmNBS-LRR314
RN	R_transcript/16039	PmNBS-LRR317
RN	R_transcript/2215	PmNBS-LRR322
RN	R_transcript/2451	PmNBS-LRR325
RN	R_transcript/2918	PmNBS-LRR335
RN	R_transcript/3194	PmNBS-LRR338
RN	R_transcript/5061	PmNBS-LRR348
RN	R_transcript/5747	PmNBS-LRR349
RN	R_transcript/6601	PmNBS-LRR352
RN	R_transcript/6794	PmNBS-LRR354
RN	R_transcript/7606	PmNBS-LRR356
RN	R_transcript/8008	PmNBS-LRR360
RN	R_transcript/8353	PmNBS-LRR361
RN	R_transcript/8739	PmNBS-LRR363
RN	R_transcript/9586	PmNBS-LRR368
RN	R_transcript/9770	PmNBS-LRR369
RN	R_transcript/9939	PmNBS-LRR371
RN	S_transcript/10659	PmNBS-LRR374
RN	S_transcript/15353	PmNBS-LRR390
RN	S_transcript/15713	PmNBS-LRR393
RN	S_transcript/16879	PmNBS-LRR398
RN	S_transcript/17123	PmNBS-LRR400
RN	S_transcript/18280	PmNBS-LRR406
RN	S_transcript/18384	PmNBS-LRR407
RN	S_transcript/19425	PmNBS-LRR410
RN	S_transcript/20080	PmNBS-LRR414
RN	S_transcript/20253	PmNBS-LRR415
RN	S_transcript/20276	PmNBS-LRR416
RN	S_transcript/20345	PmNBS-LRR417
RN	S_transcript/20767	PmNBS-LRR420
RN	S_transcript/21097	PmNBS-LRR423
RN	S_transcript/21401	PmNBS-LRR424
RN	S_transcript/21540	PmNBS-LRR426
RN	S_transcript/22120	PmNBS-LRR428
RN	S_transcript/22283	PmNBS-LRR431
RN	S_transcript/23344	PmNBS-LRR434
RN	S_transcript/25241	PmNBS-LRR441
RN	S_transcript/27302	PmNBS-LRR450
RN	S_transcript/29857	PmNBS-LRR455
RN	S_transcript/31244	PmNBS-LRR459
RN	S_transcript/33541	PmNBS-LRR465
RN	S_transcript/35623	PmNBS-LRR468
RN	S_transcript/6932	PmNBS-LRR493
RNL	R_transcript/11129	PmNBS-LRR103
RNL	R_transcript/11802	PmNBS-LRR106
RNL	R_transcript/1252	PmNBS-LRR11
RNL	R_transcript/12920	PmNBS-LRR111
RNL	R_transcript/14692	PmNBS-LRR118
RNL	R_transcript/14779	PmNBS-LRR12
RNL	R_transcript/17956	PmNBS-LRR124
RNL	R_transcript/2439	PmNBS-LRR13
RNL	R_transcript/2461	PmNBS-LRR130
RNL	R_transcript/3298	PmNBS-LRR14
RNL	R_transcript/4706	PmNBS-LRR146
RNL	R_transcript/5102	PmNBS-LRR152
RNL	R_transcript/5521	PmNBS-LRR156
RNL	R_transcript/6593	PmNBS-LRR160
RNL	R_transcript/6916	PmNBS-LRR163
RNL	R_transcript/7100	PmNBS-LRR165
RNL	R_transcript/7248	PmNBS-LRR168
RNL	R_transcript/7884	PmNBS-LRR172
RNL	R_transcript/8261	PmNBS-LRR178
RNL	R_transcript/8874	PmNBS-LRR186
RNL	R_transcript/9250	PmNBS-LRR19
RNL	R_transcript/9921	PmNBS-LRR192
RNL	S_transcript/10148	PmNBS-LRR194
RNL	S_transcript/10644	PmNBS-LRR199
RNL	S_transcript/13400	PmNBS-LRR218
RNL	S_transcript/15331	PmNBS-LRR230
RNL	S_transcript/23153	PmNBS-LRR276
RNL	S_transcript/26906	PmNBS-LRR30
RNL	S_transcript/28332	PmNBS-LRR32
RNL	S_transcript/29083	PmNBS-LRR38
RNL	S_transcript/4208	PmNBS-LRR53
RNL	S_transcript/48740	PmNBS-LRR59
RNL	S_transcript/6142	PmNBS-LRR7
RNL	S_transcript/6749	PmNBS-LRR75
RNL	S_transcript/7483	PmNBS-LRR83
RNL	S_transcript/7496	PmNBS-LRR84
RNL	S_transcript/7934	PmNBS-LRR87
RNL	S_transcript/8674	PmNBS-LRR9
RNL	S_transcript/8864	PmNBS-LRR90
RNL	S_transcript/9243	PmNBS-LRR94
RNL	S_transcript/9399	PmNBS-LRR95
TN	R_transcript/13110	PmNBS-LRR310
TN	R_transcript/1487	PmNBS-LRR315
TN	R_transcript/2109	PmNBS-LRR319
TN	R_transcript/22036	PmNBS-LRR321
TN	R_transcript/2260	PmNBS-LRR323
TN	R_transcript/23912	PmNBS-LRR324
TN	R_transcript/25871	PmNBS-LRR328
TN	R_transcript/259	PmNBS-LRR329
TN	R_transcript/26948	PmNBS-LRR332
TN	R_transcript/29958	PmNBS-LRR337
TN	R_transcript/37981	PmNBS-LRR340
TN	R_transcript/41	PmNBS-LRR342
TN	R_transcript/47104	PmNBS-LRR346
TN	R_transcript/4784	PmNBS-LRR347
TN	R_transcript/6264	PmNBS-LRR351
TN	R_transcript/6768	PmNBS-LRR353
TN	R_transcript/788	PmNBS-LRR357
TN	R_transcript/7896	PmNBS-LRR358
TN	R_transcript/9146	PmNBS-LRR364
TN	R_transcript/916	PmNBS-LRR365
TN	R_transcript/9958	PmNBS-LRR372
TN	S_transcript/10824	PmNBS-LRR375
TN	S_transcript/11015	PmNBS-LRR376
TN	S_transcript/11070	PmNBS-LRR377
TN	S_transcript/1170	PmNBS-LRR379
TN	S_transcript/11724	PmNBS-LRR380
TN	S_transcript/1183	PmNBS-LRR382
TN	S_transcript/1185	PmNBS-LRR383
TN	S_transcript/12591	PmNBS-LRR385
TN	S_transcript/12866	PmNBS-LRR387
TN	S_transcript/13164	PmNBS-LRR389
TN	S_transcript/1560	PmNBS-LRR392
TN	S_transcript/16131	PmNBS-LRR396
TN	S_transcript/1678	PmNBS-LRR397
TN	S_transcript/16923	PmNBS-LRR399
TN	S_transcript/17258	PmNBS-LRR401
TN	S_transcript/17627	PmNBS-LRR402
TN	S_transcript/19343	PmNBS-LRR409
TN	S_transcript/20509	PmNBS-LRR419
TN	S_transcript/22250	PmNBS-LRR430
TN	S_transcript/23880	PmNBS-LRR435
TN	S_transcript/25617	PmNBS-LRR443
TN	S_transcript/25898	PmNBS-LRR445
TN	S_transcript/2712	PmNBS-LRR449
TN	S_transcript/28736	PmNBS-LRR451
TN	S_transcript/2945	PmNBS-LRR452
TN	S_transcript/29546	PmNBS-LRR454
TN	S_transcript/3132	PmNBS-LRR460
TN	S_transcript/31386	PmNBS-LRR461
TN	S_transcript/31425	PmNBS-LRR462
TN	S_transcript/3447	PmNBS-LRR466
TN	S_transcript/3472	PmNBS-LRR467
TN	S_transcript/3600	PmNBS-LRR469
TN	S_transcript/3826	PmNBS-LRR473
TN	S_transcript/4398	PmNBS-LRR475
TN	S_transcript/4423	PmNBS-LRR476
TN	S_transcript/4568	PmNBS-LRR478
TN	S_transcript/48977	PmNBS-LRR479
TN	S_transcript/5308	PmNBS-LRR484
TN	S_transcript/55186	PmNBS-LRR486
TN	S_transcript/5552	PmNBS-LRR487
TN	S_transcript/63680	PmNBS-LRR489
TN	S_transcript/7031	PmNBS-LRR494
TN	S_transcript/8002	PmNBS-LRR499
TN	S_transcript/8393	PmNBS-LRR500
TN	S_transcript/8854	PmNBS-LRR502
TN	S_transcript/9505	PmNBS-LRR505
TN	S_transcript/9654	PmNBS-LRR507
TNL	R_transcript/1019	PmNBS-LRR1
TNL	R_transcript/10465	PmNBS-LRR10
TNL	R_transcript/10467	PmNBS-LRR100
TNL	R_transcript/11664	PmNBS-LRR104
TNL	R_transcript/11848	PmNBS-LRR108
TNL	R_transcript/12484	PmNBS-LRR109
TNL	R_transcript/12641	PmNBS-LRR110
TNL	R_transcript/1472	PmNBS-LRR119
TNL	R_transcript/1611	PmNBS-LRR121
TNL	R_transcript/16760	PmNBS-LRR123
TNL	R_transcript/18259	PmNBS-LRR126
TNL	R_transcript/21048	PmNBS-LRR128
TNL	R_transcript/2145	PmNBS-LRR129
TNL	R_transcript/2561	PmNBS-LRR131
TNL	R_transcript/2610	PmNBS-LRR132
TNL	R_transcript/2804	PmNBS-LRR135
TNL	R_transcript/28909	PmNBS-LRR136
TNL	R_transcript/32258	PmNBS-LRR139
TNL	R_transcript/34514	PmNBS-LRR140
TNL	R_transcript/4247	PmNBS-LRR142
TNL	R_transcript/441	PmNBS-LRR144
TNL	R_transcript/4783	PmNBS-LRR147
TNL	R_transcript/4805	PmNBS-LRR148
TNL	R_transcript/4981	PmNBS-LRR150
TNL	R_transcript/5116	PmNBS-LRR153
TNL	R_transcript/5242	PmNBS-LRR154
TNL	R_transcript/587	PmNBS-LRR159
TNL	R_transcript/6859	PmNBS-LRR162
TNL	R_transcript/7290	PmNBS-LRR169
TNL	R_transcript/7713	PmNBS-LRR171
TNL	R_transcript/7897	PmNBS-LRR174
TNL	R_transcript/8403	PmNBS-LRR182
TNL	R_transcript/9397	PmNBS-LRR190
TNL	S_transcript/10187	PmNBS-LRR195
TNL	S_transcript/10627	PmNBS-LRR198
TNL	S_transcript/11369	PmNBS-LRR200
TNL	S_transcript/11485	PmNBS-LRR202
TNL	S_transcript/12000	PmNBS-LRR204
TNL	S_transcript/1254	PmNBS-LRR208
TNL	S_transcript/12895	PmNBS-LRR211
TNL	S_transcript/13012	PmNBS-LRR214
TNL	S_transcript/13138	PmNBS-LRR215
TNL	S_transcript/13408	PmNBS-LRR219
TNL	S_transcript/13780	PmNBS-LRR220
TNL	S_transcript/14267	PmNBS-LRR222
TNL	S_transcript/14300	PmNBS-LRR223
TNL	S_transcript/14304	PmNBS-LRR224
TNL	S_transcript/15077	PmNBS-LRR228
TNL	S_transcript/15179	PmNBS-LRR23
TNL	S_transcript/15584	PmNBS-LRR235
TNL	S_transcript/15882	PmNBS-LRR237
TNL	S_transcript/16268	PmNBS-LRR238
TNL	S_transcript/16566	PmNBS-LRR239
TNL	S_transcript/16666	PmNBS-LRR24
TNL	S_transcript/17005	PmNBS-LRR241
TNL	S_transcript/17091	PmNBS-LRR242
TNL	S_transcript/17323	PmNBS-LRR243
TNL	S_transcript/1742	PmNBS-LRR244
TNL	S_transcript/17423	PmNBS-LRR245
TNL	S_transcript/17565	PmNBS-LRR246
TNL	S_transcript/17785	PmNBS-LRR249
TNL	S_transcript/17807	PmNBS-LRR25
TNL	S_transcript/17879	PmNBS-LRR250
TNL	S_transcript/17961	PmNBS-LRR251
TNL	S_transcript/17988	PmNBS-LRR252
TNL	S_transcript/18012	PmNBS-LRR253
TNL	S_transcript/18236	PmNBS-LRR257
TNL	S_transcript/19208	PmNBS-LRR260
TNL	S_transcript/20709	PmNBS-LRR265
TNL	S_transcript/21057	PmNBS-LRR266
TNL	S_transcript/21139	PmNBS-LRR268
TNL	S_transcript/21169	PmNBS-LRR269
TNL	S_transcript/2122	PmNBS-LRR27
TNL	S_transcript/21273	PmNBS-LRR270
TNL	S_transcript/22638	PmNBS-LRR274
TNL	S_transcript/22941	PmNBS-LRR275
TNL	S_transcript/2322	PmNBS-LRR277
TNL	S_transcript/23595	PmNBS-LRR279
TNL	S_transcript/24058	PmNBS-LRR28
TNL	S_transcript/2461	PmNBS-LRR280
TNL	S_transcript/24662	PmNBS-LRR281
TNL	S_transcript/24786	PmNBS-LRR284
TNL	S_transcript/25204	PmNBS-LRR285
TNL	S_transcript/2527	PmNBS-LRR286
TNL	S_transcript/25646	PmNBS-LRR287
TNL	S_transcript/25828	PmNBS-LRR288
TNL	S_transcript/26288	PmNBS-LRR290
TNL	S_transcript/2653	PmNBS-LRR292
TNL	S_transcript/28273	PmNBS-LRR31
TNL	S_transcript/28611	PmNBS-LRR34
TNL	S_transcript/2868	PmNBS-LRR35
TNL	S_transcript/2889	PmNBS-LRR37
TNL	S_transcript/29631	PmNBS-LRR39
TNL	S_transcript/29751	PmNBS-LRR4
TNL	S_transcript/30040	PmNBS-LRR41
TNL	S_transcript/30342	PmNBS-LRR42
TNL	S_transcript/30897	PmNBS-LRR43
TNL	S_transcript/325	PmNBS-LRR44
TNL	S_transcript/342	PmNBS-LRR46
TNL	S_transcript/3581	PmNBS-LRR49
TNL	S_transcript/3735	PmNBS-LRR50
TNL	S_transcript/3770	PmNBS-LRR51
TNL	S_transcript/4085	PmNBS-LRR52
TNL	S_transcript/4297	PmNBS-LRR54
TNL	S_transcript/4580	PmNBS-LRR57
TNL	S_transcript/467	PmNBS-LRR58
TNL	S_transcript/5664	PmNBS-LRR62
TNL	S_transcript/5689	PmNBS-LRR63
TNL	S_transcript/5868	PmNBS-LRR65
TNL	S_transcript/5892	PmNBS-LRR67
TNL	S_transcript/60	PmNBS-LRR69
TNL	S_transcript/6167	PmNBS-LRR70
TNL	S_transcript/6515	PmNBS-LRR74
TNL	S_transcript/7233	PmNBS-LRR80
TNL	S_transcript/7276	PmNBS-LRR81
TNL	S_transcript/7715	PmNBS-LRR86
TNL	S_transcript/8466	PmNBS-LRR88
TNL	S_transcript/8634	PmNBS-LRR89
TNL	S_transcript/9156	PmNBS-LRR93
TNL	S_transcript/9693	PmNBS-LRR97
The data is 507 sequences containing NBS domain

## Sheet: CDS of NBS-LRR
>PmNBS-LRR1
ATGGCGCAACAGCCAGCTGCATACCACGTTTTTATAAATCACAGGGGACCGGATGTGAAG
AAAAGCCTGGCCAGCCTTATGTACAAGCGCCTCACAAACTGTCACGGGCTGCGTGTCTTC
CTCGATATAAATGAGATTCGCATGGGAGAGACTATCTCAGATGAAATCCACAACGCCATT
CAGAGTGCCTATGTTCACATTACCATTTTTTCTGAGCGCTATGCTGAATCAAGGTGGTGC
TTGGAGGAACTGTACTGGATTTTAAGATCATATCATAAGCACAACAGGAAGGTTATTCCG
GTCTTCTGTGGTGTTCAGCCTGCAGACCTTCGTTACATTGAGAGCGGATGTTATAAAAAT
GCCTTTGATCGACACCAAATCAAAGGGAGAGTCTCCACGGAAGAGATCGAAAAATGGAAG
AAGGCCCTCAGCGAGGCCGCGGGTATTTCTGGCATAATCTTCCAACCGAACGAAAGTGAC
TCTGGGGAAATTTTGGAGGATATTGTGCGAAAAGTGTTAGAAGAGGTATTTAAATGGGGA
TCATTATATGTCGCCGAATGCCCAGTCGGCTTCGACCATGTGGCGGAGGATCCCCTGATC
AATAAATTTCTGAAACAAAGCGATGTCAGCGACACAATGATTGTGGGGATTGCGGGAATG
AGCGGAATAGGAAAAACAACTCTTGCTAAATATCTATACAACCTGAGACGTCTAAGTTTT
AATGGAAAGTCATGTTTTCTTTCTGATGTCAGAACAAAAGGTTTGGCTCAGCTGCAACAG
GAGCTCCTTTCTGATCTGCTTTGCTATACTCAGGGTTCGCAGGATATTTACGGTTTTGGG
AAGCAGCTTTTACGACATTGTCGCATTCTTCTTGTTTTGGATGATGTAGATCATATCGAT
AAAATAAATGATCTTTTAGACATTCATTCAGTGGGGCGTGGGAGTCTCATATTGATCACA
GCTCGTGATAGAGATTTACTGAGACGCTCATCCAGAAACACATTATTATATAATGTAATG
CCATTAAATAGACAGCATGCCAGAGAGCTCTTCTGCCAACATGCTTTTCGTGAATCGAAA
GCATCCGAAGAATTCGAAGATTTAGTGGAGGAGTTCTTGGGAATTTGTAAGGGGTTTCCT
TTGGCATTAAAAGTTTTGGGGGCATACTTTTTTGGCAAGTCTGACAAAGATTGGAAGCGG
TGGTTGAAAATGTTCTCTACAACACTGCATGAAGATATACTACAAACACTAAAAGTTGGT
TACGATGCTCTCAACCGTGAGGACAAGGAAGCATTTCTGGACATCGGCTGCTTCTTGGTG
GGAGAAGAGACAGAATTAGCAATTAGAGTGTTGGAGGGATTATACGGCAGCAATATCGTG
CACTCCCTTGAAAGGCTCCATCAAAAATGCCTTGTGGACTTCCATTATGACGTTCAGTCG
GATGATGAAATTGAATGCAGAAAACCGGAGGATCCAATGATTGGCGATGATGATCCCTCC
GTAAAGTATCGGGGTTATAAGCTTACAATGCACGATCAACTTAGGGAACTGGCCAGACAT
ATTGTGCGAGAAGAGTTTGCCGTGTGGTCAACGCGTAAACCGCTTCGGGTTGGCTCCACC
AATGATATAGTCGAATTGAGTAAATCCCACGGCGTATCACATTTACCAATGCGGGGAATT
CGCACCTCGAAAGATGAGCGTTTATCGGATTTCGTCGGTTTCGGAGGCGAATGTGTCCAT
CTATTGGTGCTGGAATTCCCTGTAGATTTGTCGTCATTGCTGGTATCATTGAAGCTCTCG
GGTGAATTGGTATGGCTTCGCTTGCGCAATTTCTGGTTTGGGTCCATGCCTTATCATTCT
TTCATTCGTCTCCCAAAGTTGAGGGTTTTGGAACTTCAGGGTCATAGAGACAATATCGAA
CAGTTTTTCCAAAACTTTGATCTGACTACTATGGATCACAATTTCAGTCAGCGATGTTCG
CGCTTAAATGAGTTGAACATTAGCGGAATGGAGTACGAACTTCCAAGTACCTCGAGCAGC
AGCTCGACGCTCCATGCCGGACATTCGATGAAAGTTTCAGAAAATTATAGCTCGTCTGCC
GTCCAGCAAGAAGGTGGCATGCCACATCTAATCAGTTTCCTAAAATGGAGTGGATTGGAA
TACTTGTGTAAGATGGTGTTAACAAATCTAGCATCTCTACAATCACTTCCAGTTAATTTT
GGGGAACTTGCAAGGTTAAGACATTTAGATCTATCTGGTTGCACTAATCTGACAGAACTG
CCAAAATCATTCTCCAAGTTATTGCATCTGCAGTATCTGGCATTACGAGGATGCCGGAAT
CTGTCCATCCCGCCGGATATTTTGGGACGAATTTCCACACTAGAGTATGTTGACTTCAAA
GGATGTGCTCAATTGGTAGCCTTGCCAGAGGGAATCCCATATCAAAGGCATCTGAGATAT
CTGAATTTACTATCTACCTGTTTGTCACAGTTACCCGAGGAGGTGGAACAACTCGGCAAC
TTAAAACAACTGAGAATAGGGAGCCCAGAGTTGACGAGTTTACCACGTTCTGTGGCCAAT
TTGAGGGGATTAACAGAGTTGATTGTGATGGGATGCCGCCGTCTAGAGTGCCTCTCACCA
GAAGGAATTGTAGCGCCGAATATCCAATTTTTGGCAGTAGACTTTTGTCCAGTAGAAAAC
TTTAGTTTTCAAAAGGATCAGCGGACCATGGGCGTTCTAAGAGATCTCACTTTGAAGAGA
ACATCCATATCCGAGATATGTATGGCTGAAGGTGTTTATCCCTGGCTCCAAACAATTAAT
CTTTCAGAAAATATTCAGTTAAAGCAGATTATCGGCTTGCCATCAACATTAGTAAGAGTG
AACCTGCAAGACTGCTCGCAGTTGGAGACACTGAACCTTTCAAGTCTCGGGAACCTTAAA
TTTCTCAACATAAATGGTTGCATCGCGCTGGAAACCCTTAGTGTACGAGGTCTGATATCT
GTGGAAGAGATTGAAGCAGAGAGGTGTTGGAAGCTGAAGCGAATAGAAGGAATGAATAGC
CTAAAATGTTTGAATTGTCTGAAGATTTCAACAGACAATAAAATTTTCTGGGAAGATGTT
TGCAGTTTTTTGAACTCGGCCCCTGGCGTCCGTTTACCAAATTTCATGTTGAGTGGAAAA
GTGGATGATGAGATGGACGAAGGACAAATTCGGCAGAATATGTTTCAACTTCAATCTATT
TTTCACTTTCGAATAGTGAAGTTTGAGTCCCTTTTAACAAGGATACATGATTCCTCGCAG
AAACTTTGTAAGAGATTCCAATGTCCGATAGACTTTGACTATAATTCAGAGTGTGGGATA
TTGTGGTTTATCACCAACGATGTCGGTGGATATTCCTTCCGCGTGGCATTTGACTCTAAG
AGTGACTCCCCCTTGTGGATATCGGAGGGTACGCAGAGCGGTGGAAGAAGGCTTCATGTA
TTTATGTGGGCTTCATATTCAAAATGCTTTATGGAATATTCAAAACGGTTTATGGAATTT
TCGGAAATGGTTCCACGTCTGGGAAATAGCTGTGAATTATGGCTGAGTTTTGACTGCGAT
GCGAGTGTAAGTGAATTGGATAAAGTTCTGGTGGGAGGGCTATGGTTGCCGATGCACTAC
TCTATGTCGGGCGTCTTGTTTAAGAAAATCATTGCAAAATTTGCACCCAAAAGCTCTTGG
TCAGTTGCGTCACTAAGTGGGTGGATAAAAGGGTCATTAATGAGTTGA
>PmNBS-LRR2
ATGCCGATCCAGACCCCAAATTTTTTTGGAAATGGAATAGCAGAGGCACAGTCCGAGCTT
GAGAGTCTGTTAATTGAAGACATGAGCGTTCGAGTTATCGGTGTGTGCGGCATGGGGGGT
ATCGGTAAGACGTCGCTGCTTCAGACCATCAACAACAGCGACAAGGTACGCCAAACATTT
AACCCCATCATTTGGGTCACCGTCTCCAAAGATCCCAAGATCTTAAATCTCCAAAAGTGC
ATTGCTGGTAGATTAAACATAACATTACCAGATGAATGTGATTTTGAAGGGCGAAAATCT
GCGCTGTACGCATATTTAAAGGATAAGAATTTTCTCCTAATTCTTGACGATATGTGGGAG
AGTCTGGAGCTTCAAAGCCTAGGAGTGTCATTGGATGACACAGCTTGTAAGATTGTTTTG
TCCACCCGGAGTACAGCTGTTTGTACGCGAATGAGAGTGGATAAGATCATCAGCGTGAAA
CCGCTGTCAGATGATGAGGCTTGGCAACTGTTTTGTAGCGGAGCTTTTCGGCATGGGAAT
GTTCCACAGGAAATGGAAGACGTTGCCAGGAAAGTAGCCGGGGAATGCAAAGGTTTGCCC
CTTGCTATAAATGTAATTGCTGCTGCAATGCGAAACCATAGCTATCAACATGAGTGGGTG
CATGCTTTACATCAAATGCAAACAGTGGAGGAGACCTTCTATGGCACGCACGATGAAATT
GAAAAAGAATTATTTCAGCGCCTCAAGTTGAGCTATAATGTTCTTCCAGAGTATATCAAG
ATTTGCTTTCTATATTTTGCAGCTTATCCTGAAGATGAAGAAATCGAGGTCAAAGAAATT
ATAGACCTCTGGGTGGCAGAAGGTCTGGTCAAAGGCAGCGGAGAGAATTATTTGCCTGAC
ACTGCGCACAGTTTTCTCAACCACTTGAGTGATCGCTGTTTGATTGAGGTGGTAAGCAAG
GATTATGTGGGAAGGATTCTGAGAGTGAAAATACATGATGTTCTTCGCGATCCGGCGATT
CGGGTTGCGGAGAACGAAAAGAGGTGTTATTATAAAGATGCCGGACGGGGCGTGAGCAAT
TTTCCCTCAGAGGAAGTCGTGGGCAAGCGCTGTCACAAATTGTCACTGATGAGTAATAAT
CTACAATCCCTCCCGACAACATTCGCATGCTCGTCCCTCTCAGTTCTCCTGTTGAGGGGG
AATGATGGTATTAAGGAAGTTCCTGGAAGCTTCTTGAAGGAGTTGCCCTCACTGAGGGTC
CTCGATCTTAGTAGGACAGGCATAGAGTCTCTGCCGCCCTGCATCGCAAATCTGAAGCAT
CTTGCCTCGCTCCAACTACCTGAAACAAACATCCGTGAATTGCCTGAAAGCATTGGCGAC
CTGAACGAGCTACAATTCTTGAATCTTAACGGTTGTCAACAATTACGGTGTCTTCCCGAT
AGGATAAGTGAGCTCAAACGGCTGAGGGCCCTCAACATAAGACATTGCAGCAGTTTGGAG
CATCTTCCGCGAGGGATCTCGCAATTAGTTTCACTGGAAAGATTGGAGATGCTTTACAGC
AAGATTGCATTGGAGTTCGAGGAGGAGGCAAATGCAGAAAGAAAGAATGCTTGTTTAAAG
GACCTGCAAACATTGAGCCGTCTCAGGGTTTGCAATGTAAAGATAAAATCGGCAGTTAAA
GAGGGGGAGTCAAAAATGAGAGATCTGTATCTGGATTGTAAGGATGCAAATGGTCAAGAT
TACCTTCCGCAGGATATGCAGGCGATGAAAGATCTACAAAATTTGACTCTTGAAGGATGC
TATGTGGAGCGACTGCCGAGTTGGGTGACTCAATTTCGAAAGCTCTCATATCTTTGGCTA
GATGGATGTACGGAGTTGAAATATCTCCGGGCGGACTTGCCATGTTTGAGACAGCTGGTG
ATATGGGATTGCGGTGAGTTGGAGGAGTTGGAGTTGGGGATGGGGGCAGTGGGAGCAGCA
AGTGCAAGTGGAGGGTTGGGAGAGGGCGCGTCACCGCTATCCCCTATGCTCAACTCTGTC
GATGTATTCCGTTGCCCGAGATTGAAGAGACTGCGTGGCGGATGGGAGAAGCTGAATCAT
CTGGAGGAAATAAAAGGTTTTCCAGAATGGTGGGATGCAATCGAATGGGAGGATCCCAAC
ATGAAAACATTACGTCACCGCTATCCCCTATGCTCAACTCTGTCCTTGTGGAGGGTTGCC
CGAGATTGA
>PmNBS-LRR3
ATGGCGTGGTGCTCGGATATTGGTACTGGGGCTGCAGGCAATGCTGTAGGCAGCCTTTTC
AAAAAGGTTGTTGAAGAGGTGAAATTGGTCATTTATTTGCCTCAAGCGATCGGCGACATG
GGAGGCGAAGTTCAGCGTCTGATGGATCAAATGCATGAGATAAATGTGGAGCTCGCTCGA
GTAAACATGAACCCTAAAAGTATAGTGAAGGGTTGGCTGGATAGGGCGGGCGAGGCCATA
GAAACTTCAGGATCTATTGGCAGTGATTATGAGCAACACAAAATCTGTCTCACTTGGTGT
CCTAACTGCGTCTGCCGCTACAGAATCGGCAGACGTATCAGAGACTGGAAAGCAAGTGTT
GCTGAACTCCATTTACAGAGGCAATCTGATTTTCCTGCAACCGGGGAATACGGGGACCCT
ACTCCGCGCACCCAGGTACTAGTTCAAAACCCCGAATCTGGTTCTGGTATTGTTGTAGAC
ACAAGGAGATCTACACAGATGGAGCTTGTGGAGAAATGGTTAACGGATGAAGATAGCAGC
ATTCGAAGAATTGGTATACAAGGTATGGGGGGTGTTGGTAAATCGTCGCTGCTTGACGCC
ATTAACGACAGCCAGCGTGTAAGGGATTCATTTGATCTCATCATTAAGGTAACTGTTTCC
AGAAACCATATCCTAGGTATCCAGAATTCTGTTGCTGATAGATTGAAATTAAGAGGTTTT
CAAGAAAATTCCAATTTCGAAGAGCGAAAAGAAATGCTGCGCTCTTTTTTAAAGAATAAA
AAATACCTCCTTTTGCTCGATGACATGTGGTTGGAAGATATGTGGACAAGTGTTGAGCTT
CAAGATCTGGGAGTGTCATTGAATGACACAGCTTTTAAAATTTTGCTCACCACTCGGGAT
AAACAAGTGTGTGCAACAATGGAGGTGCAGGAGATTATAACTGTGGAACCGCTGTTGGAA
GAGGAGGGTTGGCAGCTGTTTCGTAGCCGAGCATTTCAGAATGGAAATGTTCCACATGAA
ATAGAGCCAGTTGCCAGGGACATTGCAAAGGAGTGCAAGGGGTTGCCGCTCGCCTTAATT
GTGGTCGCTGCTGCCATGGCACACCATACTGAACTATATGAATGGGAAAATGCTTTAATT
GACATGAAAAACGTCGATGAGACGTTTTATGACCTGCACGCTGGAGTGGACCAAAAGCTC
TTTCAACGTCTTCAATGGAGTTACGATGTTTTGAAACCAGATAATTTGAAAATCTGTTTT
CTTTATTTTGCAGCTTATCCCGAAGACAAAGTAATCTATTGTAAAAACATCATAGACTCG
TGGATCGCAGAAGGTTTGGTAAGAGGAAGTGGAGACAGCTATTTGCATGACAGGGGGCAC
GAGTTTATCAAACAACTACTGGATCGTTCTCTGATCGAGCTGGTACATAATGATCAGGTG
GGAAGGATTTCCTCTGTTAAAATACACGATGTGCTTCGTGATGTGGCGATTCGCATCGCG
GAGAAGGAGCAGAGGTGTCATTTCAAAGCCGGGGTGGGCGTGAGCCATTTCCCCTCTCAG
GAAGACTTGGAAGGCTGTACAAGAATGTCGTTGATGACGAATGCTCTACACTCCCTGCCC
ACAACCTTCGCGTGTTCGTCCCTCACAGTTTTGCTGTTGAGCGAGAATCCCGGTATTACA
GAAGTTCCTGAAAGCTTCCTCTCTCAGTTGCCCTCACTGAGGGTCCTCGATCTTAGTGAG
ACTGGCATAACGTCTCTGCCGCCTTCTATAGGAAATCTGAAATATCTTGCCTGCCTCAAT
TTATCTGGATGCCACCAAATCCGTGAATTGCCGGAATCCATTGGCGACCTGAAGGAGCTC
CAATTCTTGAATCTTTCCTACTGTTATCTATTACGGTGCCTTCCGGAGAATATAAGTGAA
CTCAAAGGTTTGAGGGCCCTTGACATAGACTTTTGCAAGAGTTTGAAGCATCTTCCGGGT
GGGATCTCGGAAGTGGTTTCACTAGAAAGATTGATGACGTGGAACAGCGAGCTTAAATTA
AGTTTTGAGGAGGAGGCAAATGCGGAAAGAAAGGATGCTTGTTTAAAGGACCTACAAAAT
TTGAGCAGGCTCACGGTTTTCAGTGCAAATATAAGATCGCCCTTTAAGGAGGGTGTTATG
GCAAATTGGTCACGGATGAGGCATCTGAGTCTGAATTTTGACGAAGTTGTTGGTCAACAT
GACCTTCCGCAGGATATGCGGGCCATGAAAGATCTGGAAGCTTTGTCTCTGTGGTGTTGC
AACGTGGAGCGACTGCCGAGTTGGGTTATTCAATTCCGAAAGCTCGCATACCTATGGCTA
GGTCAATGTAACCAGTTGAAAGAGCTCCCCGCAGAGTTCCCATCTTTGAGAAGACTAGAC
ATATACGGATCCGATAAGTTGAAGCAGTTGGAGTTGGGAATAGGTTTTCCAAAGCTACAG
CAGGTGAAACTTGAGGTCTTAGGGTCGTTGGAGAGTGTGGGGGTGGGGGCAGTGGGCGCA
GCAAGTGGAAGTGGAGGGTTGGGAGGGGTGGCGTCACCGTTAGCCCCAATGCTCAAGTCT
TTACAGGTATCCGGATGTGACCAATTGAAGAGATTGCGTGGGGGATGGGATAAGTTAAAT
CATCTGGAGAAAATAGAAGGTGAGAGAGAATGGTGGGATGCAATCCAATGCGATGATCCC
AACATTAAGACATCACTCGAAAGTAAATACAGGAAATGGCGCTGA
>PmNBS-LRR4
ATGGCTCTCAGAGTGGCTTTCGCCTTCACCTCCATCTTTCATATCATATTAATTCTGTGC
ATCGTTGCACCCATAATAATAATGGCTTTCACACTCGCTTCCGCGTCCACTTCCAGCTCT
GCATCTGCGCCTAGCAATTCCGCGTCCGCTTCCAGCTCTGCATCTGCCCCTAGCAATTAC
AGGTATGATGTTTTTTTAAATCATTACGGCGATGATGTTAAAAGTAACTTCGCCAGTCAT
CTATACCGACGGCTTCTTTCCCACGGATTGCAAGTGTTTCTCGACCAGCCGGAACTGCAG
CGCGGAGAAAAAATAGAGCCTCAAATAGAAGGAGCTATAGCAACCGCATCCGTCCAAGTC
GCTATTTTCTCCCGTGGATACGCAAAGTCAAGATGGTGTCTTGACGAACTCGTCAGCATG
TTGAGGTCCAACGCCACTGTCATTCCAGTGTTTTTCGTAGTTAAACCTTCTGACTTACGA
TGGACAAATGCCGAAGCAAAGGGGTTGTATGCTAAAGCAATTGCTAATCATGAAAAGAAG
AAAAGATACCCTCCGGCAAGAATTGCGGTTTGGAGGGAAGCACTGGCTGAAGCTTCACAA
ATAGTCGGTTACGAGCTGGAGAAATGTGAAGGTGACGAAGGCAAGCTCGTCGACGAGGTA
GTGCGACAGGTGCTGAAAAAGGCTAGACTGGCACCATTGCATGTAGCAACACATCCAGTT
GGATTGGATGAAGAGCTACAAGACTTTGAAAGGACGGTGTTATTGGAGAAGCAGAAAAAC
AGAGGGCCACCCATTATTTTGATTACGGGTTCTGGTGGGGTGGGGAAAACCACCCTGGTA
AAAGCGTTTTTTAACAAATACAGATCAGATTACGAGCGGTGCTGTTTTTTGGCTGAGGTA
AGGGACTCTGCAGTGAGAAACAATTTAACTTCCCTGCAAGGTCAACTCTGTAAGGACTTG
AATTTAGTGACTTTGGAAATGCGCAACATTCCTGAAGGTACAGGCAAGTTAGGGCAATAT
TGCTCCCGTTCTCAATCTCTCGTCATTTTAGATGACGTGGATCGTAATGACCAGTTGGAT
GCACTGTTATCACCCGTCAAGGACCTCCTTGCTTATGGTAGTTTAATTTTAGTTACGTCT
CGTGATAAGAGTGTTCTTAGTAAATATGCAGGGATAGAAGAGTTCTCCATTTACCATATG
AAAGGCCTGGGTCGTGACCATTCTCAACAGCTTTTTTGCTGGCATTCCTTTAACCGCCCT
CATCCTGCTGAGGGTTACGAAAAATTAGTTGGAAGGTGTTTGGATGTTTGCAACGGATTG
CCATTATCTCTCAAAGTGATTGGGTCGCTACTTCGCTTTGAAAGCCCTGAGGTTTGGGAA
GCCCAGCTGCGCAAACTAACCCGAGTGCTTCCCCTGGAAATACAAAATACACTTAAGATT
AGTTATGACAGTCTTGATGACCAGGAAAAGGAAATATTCATAGATAGTGCCTGCTTTTTT
ATAGGAATAAAGGCAGAGACAGCCATAAGAGTATGGTTCGGATCTGGCTGGGAAGGATCT
TTGGGACTCCAGACTCTACAAAACAAATGTCTTGTGGAGGTAGACAGTAAAGGCTGTATA
AAACTTCACGATCACCTGAGAGACCTGGGCAGAAATTTGGCGGACAAAGGGCCTCTAGAG
TGTGGGTTTCGTATGTGGTGCGCAGCAGACAACTGTTTCCGTAATGTGCGGCCCCAATCA
ACTGTGCGAGGAATAAGCATGGTTCCACAACGCTCAGACGAGTCGTTCCAAAGTCTTGGA
GAGTTGAGCAATGACATCGATGTTGATGTGAACCGGTTGCAGCTGCTCAGAGCTCCGGTT
GATTGTTTGGAAAGCTTATTCAATAGGATGAGGCAGCCAAAACTTGTATGGCTTCGCTGT
GAGATATATGAACATAGCTCCCTACCTAGCTGGATTTTATTAAAGAATTCAGAGTGCTCG
CTACCCTCCTGGATCCCGTTAAAGGATCTAAGAGTCTTAGAAGTGGTAGACCTGACAGGC
CCGTTTGGTCGTACCCCCCGAAAACGGATGCCGGTATTGGGAACTTTGTGGCCCGAAAAT
AAGGCACAACTTCCTCTTCAGTTGAGGGAGTTGAATATTAGTGCGGAACTTCAGCAGCTA
CCAGAGTCCATAGGGTTGTTGAAGTACCTGGAAAAAATTGAACTGCACAACTTCCAAGGA
AGAACATTGCCCAAGGGATTCTTTGATCTTCGCTCATTGAAATACTTAAAACTCAGGGCC
AGAAGGATGAACCAGTTGCCAGAGTCTTTTGGGAACTTGAAAAGCCTCCTGCATCTTGAC
CTGTCTGACTGCATGTATTTGCAAATGCTGCCGTCTTCCCTTGGTAATTTAACTCAGCTC
CAACATATGAACCTGTCTTCGTGGGGGAGTTTGCAAATGCTGCCGTCTTCCCTTGGAGAT
TTAAGGGAGCTCCAACATATGGACCTGTCGAGGTGCACGAGCTTGAAAACGCTGCCAGAG
TCCTTCATGAACTTAATTCGACTCAAATATCTCGATTTGAGTGGCTGCGAGGCCTTGACT
CTCTCTCGCGAAGCATTTGGGAATATCCACACGCTCATACGGTTGAATTTTAGTGGTTGT
CACAAACTTGAAGAATTGCCCCACCAAGTCACACATCAGCAGTACCTCAAAGAACTAATT
TTGGATGGTTCCAATTTAAAAGAATTGCCGAGTACCATTGGAAACCTGGGCAACTTGGAA
ATTCTGTCTTTCTCTGGCCCTCGCACTGTGTTGGAAACCTTGCCGCATTCATTCGGTAAG
CTAAAGAACTTGAAGGAATTGACACTTCGCGTCAGGAAATTGGATAATTTTCTCGACTTC
GCTGGCCAGTTGAAACAGTTGACATCCTTTTCACTAAGGTCTTCTCCGATTAGTGAAGTG
CCATTTGCCAGTGTGGACATGGTTCAAGCTGGAGGCCGTAGATTGTTGGACAATTGCATG
CTTCGACTTAAATCCTTGGACCTGTCGTCGACAAGAATAACTGAAATCTCGTTTGGTGGA
GGTGTTTGCCCAGCCCTTGAACGGCTCGATCTCAGTTCTTGTAATAATCTAGTGAAGGTT
GGAGCATTGCCTACATCACTAACATCACTGACATTGTCGGCGTGTAGTGCATTAAGGAAT
ATTACGGGGCTTCGTGACCTTAAAGAGCTTCGATTTCTGGACATGCACCACTGTACACAA
GTAGAGGAGCTGTCAATTCTGGGTGTGTGGGAGTTGAACAATCTTGAATTTTTGAATTTA
AATTATTGCCCGATTAGTGTGGTGCCATTTGCCAGTGTGGAAGAGGTTCAAGGAGCCCGC
AGATTGTCGGACTCTTCTACTCACAACTGTATGCCTAGACTCAACCGCTTAGAGCTGACG
TGGACGAGAATAACTGAAATATCATTTGGTGAAGGTGTTTGCCCAGTCCTTCAAGATCTC
AATCTCGGTGGTTGTTTTGATCTAGTGGAGGTTGGAGCATTGCCGACATCACTGAAGTCG
CTGTACTTGCGGAATTGTGGTGCATTAAAGAGAATAACGGGTCTTAGTGGCCTTGAACAG
CTGGAATCGCTGGTGATTTCTGGTTGTGGATCAATAGAGGAGCTGCCAGGTCTGGAAACG
TTGATATCACTGAAGAATCTGTATGCAGATAAATCTATGAAGACAATATTGGCGTTGGCT
GAGGCGGCAAATCACAAGGTGAAATTCCCCTGGTTTTAA
>PmNBS-LRR5
ATGGCCACGGATTTGGGTACCGGATTAGCCACAAACGCCACTAATGCCATTATCGGTATC
CTCTGGCAACAATTGAAGGATGTGAGGGAGGTGGGGAAGAACCTTCAACTTCTCAACGAT
GAACTCGACCGTATGGACGAGTCGTTGCGCCATATTCAAACCCAATTCGAAGATCAACAA
AGGCAGCTGCCGGAGTTAGTGGAAGGTTCTTTGGGAAGGATTAACAATGCCCTTGAAGAT
GTCAAAACCCTCATCCATCGCGCCAACAGACAGCGAGCACGTTGTCACGGTTGCTGCCTT
TTTTTCAGCCCCAATATCCCCGCGGATATCAGAGAATGGAAGACCAGATTTGGTGAGCTC
TTCCAACAGCTTCATTCTGCTCTTTCAACAGTTGCTGTTGCTGCACAGATTGTGGTTGCC
GCACAGCCTCAAGCAGATGCGCTTCTTCAACCTCTTCCAGAATCCGGCTTTGTGGGGACT
GGCATCGAGGTTGCTCAGAGGCAGCTGAGCGCATGGCTTGACGAACCTCAACCCTTGGCT
CGTGTGGTTGGTGTGTGGGGGATGGCGGGTGTCGGCAAAACGGCATTACTCCAACTCATC
TACAATGACTGCAAGAAGAAGGTGAGTGGTAGCTTTGATTTCGTCATTTGGTATACCATT
TCTGAAAAGTATCAGATTCAAAGTCTCCAGGATACCATTGCCGAGTCCCTGCATTTAAAA
TTTGAGCCAAGTTCTACTATTGACCAGCGAAAAATGAAATTGTATGCATCTCTTGAAAAT
AAGAGGTTTCTACTTGTGCTGGACGATGCGTGGAATCCAATTGATTTGAATAAAGTTGGG
ATCAACTTTGGCCATGATAACGGCAGCAAACTCTTAATGTCGAGTCGCTACAGAGATGTA
GTCGAACTAATGGCAGAAAAAGAGTACTGCATGATGATCCGACCCCTGTCCACAGAGGAA
GGGTGGGAGCTGTTCCGGAGAAGAGCTTTTAGATGTGGGGCTGCTCCAGACAATAATCTA
GAGGTTATTGCTAGACAAGTTGCTTTGGAGTGTAAGGGGTTGCCCTTGGCAATAAATACA
GTTGCTGCAACTATGGCTCGGAAAAAGACTGCTGATGAGTGGAGTCGCGCTTTAGTTTTG
ATGAAAAATGTAGATCCATCCTTCCCCTCCACTCACAGGACCATTGATGCAGAGCTCTAT
CAGCGGATACGATTGAGCTACAATGATTTGCCCAATGATCTGAAGATGTGTTTCTTATAT
TGTGCTGCCTTTCCTGAGGATGCACGGATTGAGGTGGAGACGCTGGTGGAGATGTGGACA
GCAGAAAGATTGGTGCCTCAAAAGGGGACAACTTACTTCATGGATGTTGGGCTGGAATAC
ATAGAAGCACTCGTAGATAGGTGCTTGATTGAATATGTTAATGAGAAGAAGCGGTATATA
AAAGTTCATGATGTACTACGGGATATGGCAATCTATGTAGGCCAAGGAGAGCAGAACTTG
TTATTAGCAGCAGGTCAAGGTCTGCAACATTTTCCATGTGAAGAAGAGACCAGGGATCGC
AAAAGAATCTCCGTTGTCGGCAATGAAATTAGTGATCTGCCAACAGATTTGAAGTGTCCA
AAACTCGTCAGTTTAGTGTTGGCCAAAAATGATCAGTTGAAGGAAATTCCAGAGGGGTTT
TTGGTAAACTCCATGTCTCTCAAGGTTCTGGATCTGTCGTACACCTCAATAGAAACATTA
CCAACAACAGTGGGGCAACTTGGACAGCTGGAGTTTCTTAATCTGGACAATTGTAAGCGG
TTAAAGCACTTGCCTGAGAGCATATGCAACCTTTCACATCTTCAATTTTTGAATCTCGAC
GGCTGTGAAATACTAGATTTTTTACCTGATAGGATAGGGGAGCTCAAAAATCTTAAACAT
CTCACAGTATGGGTTTCTCGTTCTGTCGAAGGTTTGAGGGTGATTCCACATCAAATCTAT
CAACTCACTTCATTGAACAAACTGGTGTTGATTCCAAACTCAATTCCATTGAGTTTGAAG
GATCTCACAGATCTCTCAAATCTGATCGAGTTGGATGTCACAGTAAAGCCAGAAATTAAA
GGGGGTTCAATGAGTACGTGGTCAAAGATGAGAAGATTAAGGTTGAGCTTCCAGTGGGGC
GAAGATGAAAATAGAGATGATGCGGCGCTAGATATCCTTCCACACAACATGCAGAGCATG
AAGGAGTTGCAGAGTCTTTGGTTATGCAACTATGAAGGTGTAAGTCTACCAAATTGTATT
TGTCAGTTTCAAAATTTGAAGTATTTGGAATTGGAAAGGTGTATGAAATTAGAGGAGCTT
CCAGCCTTGGAGATTGGGAGCGAGGCTGCACGTGACGGTTTTCCGAAGTTGGAGGAATTA
AGTCTATGGTCCCTAGAGAGCTTAGAGAGTATAGTGTGCAATGCAAAAACAATGCCGCAA
CTGCACCACTTAAGAATGTCAGATTGCGGCAAGTTGAAGACATTGAGAATCGAGGAGCTC
GCTGATTTAGAGAGCATAGGGATTTTCGTGTGCCCTCAGTTGGAGGTTGTTGAGATCAGC
AGTCTTCCAATGTTAAGGAGATTGAGTGTTTAG
>PmNBS-LRR6
ATGATGGAATTTACGGTGAAGCTTTCTGTAAAGCTTGAAAGTAATCCGCGTCGCGACGCC
GGCACAATTAAAAAATGGAAAGATGCTCTTTGTGAGGCTGCAGATAGAAGCGGTTGCGAT
CTAAAGAATTGTAAAGGGGGCGAGAGCGAGTTGCTCGATAAGGTGGTTGAATGCACGTTG
AAAAAGGTTCAACTAAAAAGATTGGATGTAGCTGACTATCCAACTGGTTTGGATGACAAG
GTTAAAGACTTTGTATGTAAAACTTTATTGCATAAACCTCAGGTAGTAGGAATTGTTGGT
TCAGGGGGAGTCGGAAAGACGACCTTGGTAAAAGAATTCTTCAATCTAAATAGTTCAAGT
TACAGTAGATCTTGCTTTTTATCTGATATCAGAGAAAATGCAAGTACACCCTCTTTAATT
TCATTGCAAAATAAACTTCTTAAAAAGTTGACTGGATCAAATCAGGTAATAGACGATATC
GCTTTAGGGATAACAACACTTAAGAAACATCTCTCATCCAACAAGGCCTTAATAATTTTA
GACGACGTAGATAACGAGACTCAAGTGAATGCGCTTTGGCCGGTTCACACAGATCTCCAC
TCTGACAGTTTAATATTGATTACATCTCGGAACACAGATGTTCTCATAAGGTCACGAGTG
GAAGGGTCATTAATATATACCCTGACTGGCCTTAATGTAGAATACTCTAGGAAACTCTTT
TGCTGGCATTCCTTCAGGAAGGCAGCTCCACCTGAAGGATTTGAATCTCTTGTGGATAAG
TATTTAGACGCCTGTGATGGTTTGCCTCTATCTCTGAAAGTGTTTGGGGCACTTGTGTGT
GGAAAAAAGAAGGGTTATTGGACAGAACAATTGGGTAGACTTCAACAAACACTTCCATCA
GAGATTAAAAACAGACTTAGGATTAGCTACGATGCATTGGAGGAAGAGGACAAAAAAATC
TTCTTAGATATTGCATGTTTTTTTACAAGATATAGTAGGGATACTGCCTTAAAAATATGG
GAGGGATCAGGCTGGAAAGGTCGGCTGGGCCTTCAAAATCTACAGAATAGATGCCTTGTA
ACAGTGGTCAATGAAAACGACCTCCAGATGCATGACCAGATTAGGGACATGGGAAGAGAA
GTTGCTGAATCTTCGTTGCCCCATCGCATTTGGCGTTGGCCAGATCAGGTCCTCGAAAAT
CTGCAGCTGCAATCAAAACTTATCGTGCGCGGAATCAAGATGGATTCTAGTGAATGCAAT
CAGGACGATGAATTTTATGGCGCTCTTGGTATGATGAGTTTGAAACTTCTTGATACACAA
GGATGTATCTTGGAACGCATTATGAAATGGGTGAAGTTCCCAGATCTGATATGGCTACGC
TATAGGGAGTGTCCCCACGCTTCCCTGCCTCGCTGCATTCCAATGAAGAAATTACGGGTT
CTACAAGTGTCCGGGAGGTCATTGAAGACATTGTGGGACGAAGAAGCCGAGCCACCAGAG
GAATTGCGGGAGTTAGAGATTCATGGTCCGCTCAGGAACATTCCAAAGTCCATATGGCGG
CTAAAGAACCTCCAACGGATTGTTGTCGGCAGGTTTCCAAATATAGGACGGGTTAATCTC
ATAGAATTGCCAGAAGAATTTTGTGAGCTGAAATCTTTAGAGGCCTTGGTGTTAAAAGAG
TGCTCAAGGTTGAAATCACTGCCACATTCTTTTGGTAAGTTAACAACCCTCGAACACATT
GATCTCTCCCTCTGCCGCAACTTGGAGACGCTACCAGATTCTTTTGGTAGTTTAAAGAAC
CTGGAACATATTGATCTCTCAAATTGCTACGATCTGAGGAGCCTGCCAGATTCCTTTGGT
TGTTTAGGGAATCTCCGACGCATCGATCTGCAGGGGTGCCACCAGTTAAAGAGGCTGCCT
GATTCCTTTGGTAAACTAAAGAAGCTCAAACGCATCAATATATCAGATTGCCACGGTTTG
AGGGATCTGCCAGAATCCTTCGGTGATTTAAGCAAGCTCGAATACATCGATTTTTCAAGG
TGCCATAATTTGAAGAGCCTGCCCGACTCATTTGGTAATTTGATCAATCTCCAACGCCTC
AATCTCTCAAATTGCCACGATTTAGAGACGCTGCCAGATTGTTTTGATAATTTAAAGAAC
CTGCAAGAAATCGATCTCTCAAAGTGCCACAATTTGGAGAGGCTTCCAGATTCTTTGCAG
AATCCAAATAAATCTAAAATTCTTTGTTTGGAGGGTTGCTCTTATTTAACCATGTAA
>PmNBS-LRR7
ATGTCTCTGACGCCAGTAGATCCTGTTATTGCTGAGGCTATTAAGGTAGCATTGACCGCG
CTGCTAGGAGTCGTTAAAATCATTGCTTCCAGCAAAACGTGGGGTAAAGAACTCAAGGAA
AAACTCTTGTCTGTAACGCCTGCCATTGATCAAATTTCCAGGAATATTTCAGATACATCG
CCCGACAGACGTAACCAGTTCAAAGACTTTCAAGTTGTCCTCCAAGGCGGCGTTACGTTG
GTGGATAAATTAGAGAAGGTACGCAGCTTTGATATATTCAGAAAGTACCGATATGGAAAG
CAAATCCGTCAGTTTCAAAGGAAACTCTTCGATTTCCTTCTTATTCAAGTTCCACTCAAT
ACCGCCCTTGATGTGCACAAACTAGATGCAGATGTTAGGGTTATCGCCCTTGATGTGGAG
AAACTAGATGAAGATTTTAGGGTTTTTTTTCAACGAATTGAGTGTGAAATTAGCAGTGTT
ATTGCCCGAATGACTAATAATCCCACTTCCAATACCATCATGCTTCAACAAATCAACACA
ACTCAGGTATGTCAGACCTTCTGTGATATGATGCATGAAACTACGACGGCTCATCAGGCC
ATCATCTGCACCTCCCAAGTGCCGGATATGCCAAATTTTGTCGTGGGTTTGGATAATCGT
ATCAAACACGTCAAACAAATTCTATTGCAGAATGATGTTAATGTCGTTGGAATAGCAGGA
ATGGGCGGGAGTGGAAAAACCACTCTTGCAGCAGCCCTTTGCAGGGATACCGACGTCAAA
GATCATTTTCAAGAAAACAACATCATTTTCATTACCGTCTCGCTTCTTGATAATGTAAAC
GGTCCTTTAGAGATTTTAGAGGTAATGTGGGATAAGCTAATTGATGGCAAAAGGCCTAAA
TTTCGGAGCATAGAGGATGCACATAACAAGCTGAATGAACGGCTAAAGTCAAGAAGTCAT
CAGCCAACTCTGGTCGTTTTGGATGATGTTTGGTTCACGGCAAATCTGGAAACCTTGCTG
TTTGAGGTAGAAGGATACAAGACAATTATCACAACCAGACAGGACTCCACCATTCCAAAT
ACAGATAGTACACATCATCTGTATAAAGTGGAGATGTTGGACGAACTTCATGCCCTGTCA
CTTTTCTGCTTCTGCGCCTTTGGTCAGACTTCGATTCCAACAACGGCAGACAAGAATCTT
GTTAAAAAGGTTGCAGCAAAGTGTGATGGTTTACCACTTGCACTCAAGGTGATTGGAAGT
TCTTTACACGGAGAACCCCGGCCAGTTTGGCAAAGTGCTGAGGAGAAGCTTTCCAGAGCA
CAACCTATATCAAAATCTCACAGAGATGAGCTTCTTAATCGCCTGGAAATGAGTATAGAT
GTCCTCGATGATGAGTCAAAGGAGTGCTTTTTGGACTTGGGGGCATTTCCTGAAGGAAGA
AAGCTGAGCGTAGATTCGTTATTGGACATTTGGGTATATGTCCGCGGGATGGAATGGATA
GATGCTTTTGTGGTTCTATTAGAACTTGCAAAAAGAAATCTCATAAATTTAATAGGCAAT
CCCGGGAGTGGCGCCATGGAATACAGCTGCGCCTCCGAGCTTTCTTTTTCTCAGCATGAA
GTAATGCGGGATTTAGCCGTGCATCTGGCTAATAAGGAGTCTATCGACAATCGTAAGAGG
CTTTTCGTGCCTCGCAAGGAGGATAGTATTCCCAAAGAATGGCTGACTCTGACAAATCAA
GTGTCTGGCGCTCAGTTTCTTTCGATTCATACAGGGGCAATGCAAGACCATGACTGGTGT
CAAATTCATTTTCCTGAGGTGGAAGCTTTAGCCTTAATCTTTTCCGCAGCACAATATTGT
CTTCCAACATTTTTACAGACCATGCCAAAACTGAAAGTTCTTATATTATACAATTACAGT
TCTCAGCGTGCAACACTCAGTGGGCTGCCCTCTTTTCCTTTACCTGTCCAGATTAGGTCT
GTGTTTCTTAATAAGTTGCGTGTGCCTCCTCTTTACGACAACTGTAGATCCTGGGAAAGG
TTGGAAAAATTGTATATATGCCTATGTGAAGGCCTTGAAAATATCACTAGATTGGATAAG
GAAGTGGAAGCCCCCAACTTTCCAAACATTAAGGAAATCAATATTGATCACTGTAGTGAT
TTAAGGGAACTGCCAGCTACGCTATGCAATTTGACTTCCCTCCAAATATTGTCTGTCACT
AATTGCCATCTTATCCAAGAATTGCCTGAAGACTTGGGAAGGTTAAGGTCAATGAGGGTG
CTAAGATTGTCCGCATGTCCAAAATTGTCAAGGTTGCCGCCATCCATTTGCAATCTCGGG
GAACTAGAATATCTCGATATTTCACAATGTGGGTATTTGAAGGACCTTCCCTCTAACTTT
GATCAGCTATCAAAGTTAGAATGGTTGGACATGAGGGAGTGCTCGGGATTGAAGAAGCTG
CATAAAATCAAATTGGAATCTTTAAAGCGTGTAATAATTCCTGATCAGGGGATGGAGGGA
GAGTGGCTGTCCCTTCCAAATCTCACCGTTGATGTCGTGGAAGAACGTTTTAGTTTGGAT
TGGCTTGATGAGTGA
>PmNBS-LRR8
ATGGCCTGCTGCTCAGATGTTGGGACTGGGGCTGCAGCCAATGTTTTGCCCAGGCTCTTG
AAAAATGTTGTTCAAGAGGTGAAATTGGTCATCTCTTTGCCTCAATCTTTCCGCGACATG
GAGCATGAAGTTGAGCGTCTGAACAATCTAACGCATGATATAAATGTGGAGCTCGCTCAA
CTACAAATGAACCCTAAAAGAATAGTGAAGGCTTGGCTGGATAAGGCGGGCGAGGCCATA
GAAAGTTCAGAATCTATTCGCAGAGATTACGAGCAACACAGAAGGTGCCTAAGTTGGTGT
CCTAACTGCTTCTGCCTCTACAGAATCAGCAAAGATATCAGAGATTGGAAAGCAACTGTT
GCTCAGCTCCACTCAGAGAAGGATTCTGATTTTCCTCCAACCGGGGAATACGGGGATTCT
AATCCGCCCGCCCAGTTGCCGATTTTGACCCCCGAAGCTGGTTTTGAAGGAAATGAAATA
AAATCTTTGCAGTCGGAGGTTGAGGAGAGGTTGACAGAAGATAGCAACACCCGAATTATT
GGTGTGTACGGCATGGGGGGTGTCGGCAAGACTTCGCTGCTTCAGACAATCAACAATAGC
CTCAAGGTATGCCGTTCATTTGATCTCATCATTTGGGTAACGGTCTCGAAGGAATTCGAC
ATTTCAAGTTTACAAGATTCTATTGCTGATAGATTAAACTTACATAACTTTCCTCCCAAA
TCCAATTTGGAAGGGCGTAAACAGAGGCTGTTTTCTTATTTAGGGGATAAAAAATTTCTT
CTTCTACTAGATGACGTGTGGAGGACTCTTGATTTGCAAAGCCTAGGAGTGCCCATGAAT
GACACTGGTTCTAAAGTTGTTTTGACTACTCGAAATAAACGAGTATGTACCAGTATGGGA
GCCAAAGATCCAATAAAAGTGGTGCCTCTGTCGGAAGAGGAGGGCTGGCGGCTGTTTTCT
AGGCGAACAAATGTTCCACAGGAAATAGAAGGCATTGCAAGGCAAATAGCAGGGGAATGC
AAAGGTTTGCCTCTCGCTATAAATGTAGTTGCCGCTGCTATGGCAGATAAAGTTTATCCA
CATGAGTGGGAACATGCTCTACTCCAGATGCAAAACGTTGATAAGACGTTTTATGAGCTG
CACGAAGAAATGGACGAGAAAGTATTCCGACATTTGAAATGGAGTTACGATGTTCTGCCA
GATTATTTGAAGACGTGTTTTGTGTATTTTGCAGCTTATCCCGAAGACACAGTAATCGAC
TGTGAAAAGGTCATAGACATGTGGATCGCAGATGACCTGGTGAAGAGCAGTGGAGAGAGC
TATTTGCCTGATACTGCGCACAGTTTTATCGACTTCCTCCGAGATCGTTGTTTGATTGAG
GTGGTGAGGAATGATGAGGTGGGAAGGGTTGAGTCTGTTAAAATACATGATGTCATTCGT
GATCTGGCGATTCTCATTGCCCAGAAGGAGCACAGGTGTTTTTTTAAAGCAGGGCAGGGC
GTGAGTCATTTTCCCTCTGAGACAGACACCGACGGCTGTGCAAGAATGTCGTTGATGACG
AATGCTCTACACTCCCTGCCCACAACCTTCCGATGCTCGTCCCTCTCAGTTCTGCTGTTA
AGGGAGAATCCTGGTATTGAAGAAATTCCTGGAAGCTTCCTGAACGAGTTGCCCTCATTG
AGGGTGCTCGATCTTAGTGGGACACGAATACAGTCTCTTCCGCCCACTATCGGAAATCTG
AAACATCTTTCCTCCCTCCAACTACAAGGATGCCGGAGCATCAGTGAATTGCCGGAAAGC
ATTGGCGATCTGAAGGAGCTCCAATTCTTGAATGTTAGTCGCTGTGCTCAATTAAGGTGC
CTTCCGGAGAGGATAAGTGAGCTGAAACGTTTGAGGGCTCTGGGCATAAGCCAGTGCAAC
CGTCTTGAGCATCTTCCCCGTGGGATCTCCGAATTGGTTTCACTGGAGAGATTGCAGTGT
GCGGGGATTGCATTGGATTTCGAGGAGGAGGAGGCATTGGATGCAGAAAGAAAGAAGGCT
TGTTGTATAAATGATCTCCGAAGTTTGAGCAGTCTCAGGGTTTTGGAAGTCGGAATAAAA
TCGGCACTTAAGGAGGGGGTTATGAGGAATTGGTCAAAGATGAGAGATCTGTCTCTGTCC
TTTGAGGAAGCAGTTGGTCAAGATTACCTTCCCCAGGATATGCAGGGGATGAAAGATCTG
GAAACTTTCTCTCTTTACAGATGTCATGTGGAGCGGCTGCCTGGTTGGGTTACTCAATTC
CGAAAGCTCGCATACCTTTCTCTACAACAATGTCACCAGCTGAAAGAGCTCCCCGCGGAG
TTGCCATGTCTGAGAACGCTATGGATAGAATGGATGTTCTAA
>PmNBS-LRR9
ATGACCATGGAACCTGTTTCAGAGTCCACAATCGGAACTGCAGTAGGCGAGTTTTTCATA
ATAACCAGAATCGTCATGAATATCATCATTTCCAGCAAATCTTCGAGCAAGGAACTCAGG
CAAAAGCTCTTAAGCCTCAAGCCTACCATTGATCAAATCTCTAAGATTTCTTCTGACGCA
GATTCCTCATCTTACAAGGGCCAGCCATATAGGGACATTCAAGCCCAAGTGCAAGATGGC
CTTCACCTTGTCAAGAAATTAGAGAGAGTGAGTAGTTTTAATATATACAGAAAATATCGA
TATGGAAAGCAGATCCTGAAAGTAGAAAAGAAAATCAACGATTTCTTGCTCACCCAAAGC
TTGGCCGGTCTCGTCCTCGATGTCCAAAAGCTAAACGCGGAGTCCGAGGGTTTTAAGGAA
CGATTGGAACGTATTGAAGAAATGGGTCAGCATATAATCGACAGTGTGAATGCCAAAATG
ACCAATGATGCCACTTCCAATTCTATTATGCTTCATCAAATGAGCACAACTGAACTGTTT
GGGACTTCCATTGATGAGTCGAACGATACCGTAATGGCTGAACAATCCACCAGCAGGACC
TCCCAAGTCCCGGATATGCCTAACTTCGTAGTTGGGTTGAATAATCTTGTCAGTGATGTC
AAACAAATCCTAATATACCAGAAGGGGGTTAATATCGTTGGGATAAAAGGGATGGGAGGA
AGTGGCAAAACCACTCTTGCTTTAGCTGTTTGCGGCGATTCCCAAGTCAAAGATTTCTTC
CGCAACAATATAATTTTCATTACTGTTGCCCAGTCCCCAAATGTAAAGGGTCTTTTAGAA
GCTATGTGGGATAAGATAATTGGTGGCAGAAGACCTGTTTTTCAGAGCATAGAAGACGGA
CACAACCAACTGCAGAAGAATCTTAGTTCAAAAGGATACCGGCCAACTTTGGTGGTTTTG
GATGATGTTTGGTCTAAATCAAATATCGAACCCTTGTTGTTTGAAGCTGAGGGATATAAA
ACAATTATTACAACAAGGCAAGATTATACTATTCCGATTTCAGACAGTACCCGTGTGTAT
AACATACCCATGTTACAGCAAGCTGATGCCCTGTCACTTTTCTGCTTCTGGGCCTTTGGA
CGGGCCTCGATTCCAAGAACAGAAGATGAAGATCTTGTTAAAATGGTTGAAGCGGAGTGC
AAGGGTTTACCACTTGCCCTCAAGGTTATTGGCAGTTCTTTACGCGGTGAGCCACAGCCT
GTTTGGGAAAACGCGAACAAAAAACTTCGAAGAGCAGAATCTATATCAGAATATCATAGA
GATAACCTTCTTCATTGTTTGGAAACAAGTGTAGATGTTCTTGATGAGGAGTCAAAGCAG
TGTTTTCTGGACTTGGGGGCATTTCCGAAAGGTAGAAAGTTCAGCGTAGATTCATTATTG
GATATTTGGGTATATGTCCGCGGAATGGAATGGGAAGATGCTTTTGTGGTCTTGTTAGAA
CTTGCAAGTCGTAATCTCATAAATATCACAAGCGATCCAGGGAGTAGGGCCATCTCATTT
GGCTGTGCCTCTGAGCTCTCTTTTTCTCAGCATGATGTAATGCGAGATTTAGCCTTGCGT
CTGGCAAATCATGATAATACCATCCATTGTAAGAGGCTTTTCATGCCTAGTAAGGAAGAT
AGTATTCCGACAAAATGGCTAACACTCAAAGATCAGACATCTCAGGCTCAATTTGTTTCA
ATCCATACAGGTCAAATGGAAGAGCAAAATTGGTGTCAAATAAATTTTCCTGAAGTGGAA
GCTTTGGCTTTGTTCTTTGCTGCCAGTCAATATTGTCTCCCAACCTTTTTACATACCATG
CCAAAATTGAAGGTTGTTATAATATACAATTACGGTTCTAAGCGTGCAACACTTCATAGG
CTGCCAAACTTTCCTACATTTACACATCTTAAATCTGTGCTAGTTGAGAGGTTGATTGTG
TCTTCTCCTTTTGAGTACTGTAGATTCTCTGGGAACCTGGAAAAGTTGTCTGTATGCCTA
TGTGAGGGATTGGGGAATATGACTCTATTAGACAAAGAACAAGTCCCAAAGTTTCCAATG
TTTCGAGAAATTATTTTTGATCACTGCAGTGATTTGGAGGAACTGCCAGGAAAAATATGC
AGTTTGACTAACCTCCAGAAATTGTCAGTCACTAATTGCCATCTTGTCCAAAAGTTACCT
GATGACTTAGGGAGGTTAAGGTCACTTAGGGTGCTGAGATTGTCTGCATGCCCGAGCTTG
TCAATGCTTCCTCCTTCAATTTCCGAACTTCAGCAACTCGAATTTCTTGATATTTCACTG
TGCAGGTCTTTGAAGGACCTTCCCATGGAGTTTGATCAGTTGTCAAATTTGAAGATGCTG
GACATGAGGGAGTGCTCTGGACTGAAAAAGCTGCCTAAAGCATTGGCCAATCTAAAATCT
TTAAGACGTGTAATCTGTGATGAGAGCGCCGGACGACAGTGGCTGGCTATCAGAGCCTCT
ACCATGCCTAATCTTACAGTTGAGGTCGTCGAAGAACGCTTTAGTTTGGACTGGCTTGAT
GAATGA
>PmNBS-LRR10
ATGGCAAACGTTAACTTTACCCCCGCCCGTGACGGAACATCCTGCGCATCCACCTCCCAG
GCCAATACCAACAGCTATGTGTATCAAGTGTTTCTAAATCACCGCGGTCCTGATGTTAAG
CAAGGACTCGCTGCCCAAATCTACCGTCGCCTTAAATATCTCGGATTATCAGTTTTTCTG
GACCAGAAAGTACTGGAACGAGGAGAGAAGTTAGATCCCCAAATCGAAGGGGCTATTCGA
ACAGCCTCTGTTCATGTAGCGATATTTTCACCAACTTATGCTCAATCAAAATGGTGTCTC
CAAGAGCTCGTATTGATGAGGGAACAGATGTTGGAGTCGGGGTCCACAATAATTCCGATC
TTCTACAAAGTCGAGCCCGCAGATCTTCGGTGGACGCGCGGCGGAGATGGAGTTTATGCT
AGAGATTTGGGCGATCTTGAAAGGAAGAGAGCATCTGATTCTCAGGAACCACGGTACGAC
CCCAAGACCATAGAAAAATGGAGAAATGCTCTTTCTGCTGTGGCGGATATAGTCGGTTTT
GAGCTGAAGGACAAGGAAGAGTCGCGGCTCGTCCAGGAGGTCGTCCAACAAGTTGTGAAA
AAGGTTGGCAAACGGCCTCTCAACGTCGCCAAATATCCTACTGGCCTCGATGAAAAAATT
GAAGATGTGGACCGGAAATTGTCACTGCAGCGGAAAAACGAGAAGGCTACAGTTTTGGGA
ATTGTAGGTCTTGGCGGGATCGGGAAATCTACCCTGGCTAAACAATTCTTCAACCGAGAG
AGATTAAAATACAATCGATCTTGCTTCTTATTTGATATCAGATCCAAATCTTTACCTTTC
CTGCAGAGTAGCCTTCTTAACGATCTGGATCAGTCGAATGAACAGATAAATAGCGTAAAT
AGCGTCGCTGAAGGGATAGAGAGGCTCAAAACAGTTTCTGAACGGTCTCTTATCATTTTA
GATGATATTGATCATATTGATCAAATGGATGCATTATGTGCACCGGTTAGAGATACCATT
CATGTAGGTAGCTTAATTTTAATTACATCTCGCAATAAGGATGTACTTCTAAGCGCAGGC
ATTGGAGAGTCATCCATTTACACACTGAAAGGTCTCAATGGAGAGCACTCGCAAGAGTTC
TTTTGCTGGCATGCCTTCGGTCAACCCAGTCCTGTTGTAGGATTTGAAGAAGTGGTTGAG
AAGTTTTTGTATGTCTGCAATGGTTTGCCCCTGTCGCTTAAAGTGCTTGGGGCGCTTCTT
CGTGGAAAAGACGATTCGAAGCTTTGGAATGCGCAATTGCGCAAAACCTCCAAAGTACTT
CCCGAAGATATACGGAGCACACTTATAATTAGCTATGATGCTCTAGATGAGGAGGAAAAG
CAAATATTTTTAGATATCGCCTGTTTCTTTATAGGGGAAAACAGGGATACCGCTATAAGG
GTATGGGATGGATCCAACTGGGAAGGGTTGCTGGGTCTTTGGAAGCTGGAAAACAGATGC
CTCGTGGAGGTGGACAGTTCGAACCGTCTCAGAATGCATGACCACCTTCGAGACCTAGGC
AGAGTTATAGCTAAAAATCTAGAATATCCCCGTCGTCTTTGGCATTTCACAGAGAATCTT
CTCGATAATATGTCTGGTCAATCATTTGTGCGTGGAGTTAGCAGGTCCAACCGAAGCATG
TTGCAGCTGCTTGGGACTGAAAGTGACTCTGTTGAACGAATATTCAGCAGTAAACAGTTA
CCGCCGCTTGTACATTTGCACTGGATTCTCTGTCCGAAGTCCTCTTTAGCTCCCTCGATT
CCATTAAATAATTTAAGTGTGTTACATATAGAGGGGGATCAACTGAAAACACTCTGGCAA
CATGAATCTCAGGCACCTCTGCAATTGAGGGAGTTGCATATTGATGCTCCCCTTTTAGAG
GTTCCAAAGTCCATTGGAAAACTGAAGCATCTTGAAAAAGTTTTTCTGAACACTGGTTAT
CTTAAAACTATTCCAAATGAATTTTGCAACTTATCAGGACTCCAAAGTCTTTACTTGCAG
TGCGAGCAGCTGCAGACGCTACCAGAGTCGATTGGGAACCTGTCGGGCCTCCAAAGTCTT
GGCTTGATCCGGTGCTCCAGTCTGCAGACACTCCCAGACTCAGTGGGGAACCTGTCGGGC
CTCCAAAGTCTTCACTTGAACGGGTGCTGCAAACTGAAGATGCTTCCAGACTCGGTGGGG
AACCTGTCGGGCCTCCAATGTCTTGACTTGAGCTCGTGCTCTAGTCTGCAGACACTCCCA
GGCTCACTAGGGAACCTGTCGGGCCTCCAAAGTCTTCACTTGATGGACTGCGACAGTCTG
CAGACACTCCCAGACTCAGTGGGGAACCTGTCGGACCTCCAAAGTCTTAAAACTATTTCA
AATGAATTTGGGAAGTTATCAGGACTCCAAAGTCTTCACTTGACGTGCGAGCAGCTGCAG
ACGCTACCAGAGTCGATTGGGAACCTGTCGGGCCTCCAAAGTCTTTACTTGGTAGGGTGC
TCCAGTCTGCAGACACTCCCAGACTCAGTGGGGAACCTGTCGGGCCTCCAAAGTCTTGAC
TTGAGCTGGACACTCCCAGACTCAGTGGGGAACCTGTAA
>PmNBS-LRR11
ATGGTTACATTAAATTGCAAGGGGCTCTGCTCTAGATTAGAAGAGCTGCTCGCAGGCCTT
CTTGAAACAGTTGGGCAACTCTATTCGCCAATCGTACAAAAACCTCAAAATGAACAAAAT
CCCATCTACTTGAACTGCCTGAGCATCATCAATAGAGGCGTTCAATTGGTCAAAATGTGC
GAGAAAACCAGCCCTCTTAATACTTTCCAGAACCTCAGATATGCTTCTGAAATCCACCAG
CTGGAAAACGAGATCCGTGACTTCGTCCAATACCAGATGCCTGACCAACTATCTCTTGAG
TTGAAGAATATCATATCGGAGTTCAAGGGTTTTCGCCATCTGTACGAGTTAGAGGCAGTG
GATGAGAGAAACGTGAATGAAACAATCGTTCCCAGGCTCACCAATGATCCCGATGAGAAT
GCCACGATGTTACAACAAATGGGTCCACATGGTATGTTTGATGGAGCTTTTGACGAAGCT
TCCACTTCTGATCGTAGTGGTTCAGTGAAATCTGATTTTGTAGTGGGACTGGAGAAAACT
ATTCTTAATGTTAAGAAGATTCTACTCCAAAGAGAGGTGTCCGTCGTTGCGGTGCAAGGT
GTTGGGGGCGTTGGCAAAACAACTATGGCATCGTCCCTCTGCAATGATCAAGAAATTAAA
GGTGCTTTCCAAAACAATATCATTTTCATCACAGTCTCACAATCCCCGAACCTGAAGGAA
ATTTTAGAGACCATGTGGGAGAAGATTGTTCCGACGAAGAAACCTGATTTTCAGAATATA
GAGGATGCACATAGACAGCTGCAGAAGCAGCTGCTTAGGCGAGCCAAGCGAACTCTTGTG
GTGTTAGATGATGTCTGGTCTATGGCAATTCTGGAAAAATTGTTATTTGAAGCTGAAGGT
TATAAGACCCTTGTGACAACCCGAGATCGTTCTATCATCCGCACAACAACCTCTACCAGG
CTGTATGAATTGCCATTGCTGGATGATGCTGATGCTCTGCCTCTTTTCTGCTTTTGGGCT
TTTGGACAGAAATCAATTCCAAGTAATGCGGACGAGCAGCTAGTCAAGCAGGTCCAAGCG
GAATGTAAAGGCCTGCCACTTGCTCTGAAGGTGATCGGAAGCTCTTTGTATGGTCAGCCT
CATCCGGCGTGGGAGGGTGCCAAGAACAAGCTCTTAAATGGGGAATCAATATCAGATTAT
CACAAAGAAGGGCTTCTTAGATGCCTGGAGACCAGCATTGATGCCCTGGACGAGGAAGCA
CGAGAGTGCTTCTTAGACTTGGGGTCATTTCCAGAGGATAAAAAAATCTCAGTGGATGCA
TTATTGGATATTTGGGTTTATGTGCGAAAGATGGAGTGGCAAGATGCTTTTGTCATCTTG
TTAGAACTTGCAAGCAGAAATCTGTTAAATTTAACCAACAGCAATCTCAGGAGGCAAGCA
ATCAATTATGGCAGTGCCTCTGAGCTGTACTTTTCTCAACATGATGTAATGCGGGATTTG
GCCTTATATTTGGCATCCCGAGGCAGCATAGCTCGTAGGAAGAGGTTGCTTATGCCCAAA
AAGGAAGACAGTTTGCCAGCAAAATGGGAGTTGCTCAAGGATCAAGTGTTTGATGCTCAA
ATTGTTTCCATTCACACAGGTGCAATGGAAGACGATCAGTGGTGTGAGATGCATTTCTCT
CAAGCAGAGGCTTTGGTTTTAGTCTTTTCTGCAAGTAAATACTTTCTTCCGTCATTTTTG
AGTTCTATGAGGAAACTGAAAGTCCTCATAGTGTTTAATTATGGTAACAAGAAAGCCACA
GTCAACGGTCTATCAGCCTTATCTTCACTTACTCAGGTTAAGGCTATTCACTTGGAGAAG
TTGAATGTGCCCCCACTTCAAGAGCACAGTAAAGTCTTGCAGAACTTGGAGAAGATATCT
CTCAGATTATGTGAAGGGCTTGGAAATATGTCCAGGTTCAACAACTCCCAGTCAAGCCTA
AAGCTTCCCATAATGCAAGATTTTAACTTGGACCACTGCTGTGATTTAGAGGAGTTACCC
CCTGGTATCTGTCATACATCTTCAGTTGAGAAGTGGTCTATCACTAGCTGCCACCTTCTG
CAAAAGTTGCCTGATGACTTGGGGAAGCTCGGCTCTTTAAAAATGTTAAGCGTATCTGCA
TGTCTAGGTTTGAAAGAGCTTCCAGCATCTATTGGAAAACTTGAGAAGCTGGAATATCTG
GACATTTCACTATGTGAATGCCTAAAAGAACTTCCCGAAGAGATAGGACAACTAAAGAAA
CTCGAGGAGCTTGACATGAGAGAGTGCTCCCGATTGAGGAAGCTGCCTAAATCAGTTGGA
AGGCTGAAATATCTAAAGCATGTTATCTGTGATGAGAAGATTGGACAGCAATGGATGCGT
TTCAAGAGCACTGCCATTCCAGAGCTTAGAGTTGAAGTGGTAGATGCACACTTCAGCTTG
GATTGGCTGGATGCTTGA
>PmNBS-LRR12
ATGGCTGGCCTGATTGATCCTCTTACTAGTAAACTTTTGGATAAAGCATTCACCGAAATG
GGAAGGGTCGCTAACATCATTTTTTTCAGCAAAACATGGGGCAAAGAGCTGAAGAATATG
TTGTTGTTGCTAAAGCCTACCATTGATGAAATTTCTAAGAGAATTTCTGAATCAGATTTA
TCACCTGATAGAGGCAAGCAATTCAAAGGCTTTCAAGCAGACCTGCAAGATGGCCTTCGC
CTCGTAGAAAATTTAGAGAAAATACACAGCTTTGATATATTCAGAAAGTACCGATATGGA
AAGAAAGTTTTGAAGTTTCAAAGGAAAGTCTACGATTTCCTTCTTATTCAAGGTCCGCCC
AATGTTACCCTCGATTTGCAGAAACTAAGTGAAGATATTAGGGATTTATGCCAACGATTC
CGTCCATTTGAAAAACTAATTGACAATGTCAGGATGACTACTAATCCCATTTCCAATAGC
CTCGTCCTTCAAAAAATCGAGACAATTCAGGTATTTCAGAACCCCATTGATGCCATGCCT
GAAACTTCAGTCATCTGCACCTACCAAGCCCCTGACATGCCAAACTTTGTAGTGGGGTTG
AATAATCCCATCAATGCTCTCAAAAAAATTCTATTGCAGAATGGTGTTAATATCGTTGGA
GTAACAGGGATGGGTGGGAGTGGCAAAACCACTCTTGCTTCAATGCTTTGCAACGATACC
CAAGTCCAATATTTCTTCCAAAACAATATAGTTTTCATTACCGTTTCACAATTTCCAAAT
GTAAAGGGTCTTTTGGACACTATGTGGGATAAGATAATAGGTCCCCACAGGCCTGATTTC
CAGAGCATAGAGGATGCACACAACCAACTGCAGAAAAATCTTAGTTTGAAAGCACATCAT
CCAACTTTGGTGGTTTTGGATGATGTTTGGTCTGGACCAAATGTGGATCAGTTGTTGTTT
GAAGCAAAAGGATATAAGACAGTTATCACAACCAGGCAGAATTCCACTATTCCTAAGAGA
AGCGATGTCCGTCTTTACAGCATGCCTATGCTGGAGGACGGTAATGCCCTCTCACTTTTC
TGCTTTTGGGCCTTTAATCAGAATTCGATTCCAGCAACAGAAAAAGAGGATCTTATTAAA
CAGATTGTAGCAGAGTGCAAGGGTTTACCACTTGCCCTTGAAGTGATTGGAAGTTGCTTG
CACGGTGAGCCCCAGCCAGTTTGGGAAAGTGCCAAGGCTAAGCTTTCCCGAGGAGAACAT
ATATCAGACCATCACAGAGATAACCTTGTTAATCGCTTGGAAATGAGTATAGATGTACTT
GACAATGAACAGAAGCAGTGCTTTCTGGACTTGGGGGCATTTCCCAAAGGTAGAAAGCTC
AGCGTAGATTTGTTATTGGACATTTGGGTATATGTACACGGCATGGAATGGCAGGATGCT
TTTGTGATCTTGTTAGAACTTGCGAAAAGAAATCTCCTAAATCTCACCAGTGATCCAGGG
AGTCCAGCCATCTCATGTAACTGTTCCTCGGAGCTTTCATTTTCTCAACATGATATAATG
CGGGATTTAGCCTGCAGTCTGACACGCCAGGATAGTAAGAGACTTTTCATGCCTCACAAG
GAGACTAAAATTACCACAGAATGTCTAAGAACTCTCAAAGATAAGTCATCTGAGGCTCGG
TTTCTTTCAATTCATACAGATTCAATGCAGGAGCAAGATTGGTGTCCAATAGATTTTCCT
CAGGTGGAAGCTTTGGCTCTATTCTTTGCCGCAAGTCAATACTGTCTTCCAAAATTTTTG
CAGACCATACCAAAACTGAAGGTTCTTATAATATATAATTACAGTTCAAAACGTGCAGTG
CTTCAAGGGTTGCAATGCTTTGGTTCACATACTCAGATTAAGTCAGTGCTACTTGAGAAG
TTGATTGTTTTTCCTCTTTATGATTACTGTAGATCATGGGAGAACTTGGAAAAGTTGTCT
GTATGCCTATGTGAGGGCTTCAGAAATATGATTCTATTGGATAGGGAACATCTCTTAAAG
TTTCCAAAGATTGTAGACATTAATCTGGATCACTGTAGTGACATGGAAGAATTTCCATGG
AAAATATGCAACTTAACTTCCCTCCAGAGGTTGTCTGTCACTAATTGCCATCTGATCCAA
AAGTTACCTGATGACTTGGGGAGGTTAAGGTCACTCACAGTGTTGAGGCTGTCGGCCTGT
CCAAGCTTGTCAATGCTTCCACCTTCTATTTGTAAACTTGAGCAATTAGAATTTCTTGAT
CTTTCAGCCTGCAGGTGCTTGAGGGACTTTCCCATGGAGTTTGGTCAGCTATCAAACTTA
AAGACGTTGGACATGAAGGAGTGCTCTGGACTGAAGAAGTTGCCTAAAGCATTAGGCAAA
CTAAGATCTTTATCACGTGTAATCTGCGATGAAAACATGGAAAAACAGTGGCGGTCTATC
AAAGCCTCTGCCATGCCTACTCTCACAATTGATGTTGTCGAAGAATGCTTTAATTTGGAC
TGGCTTGATGCCTAA
>PmNBS-LRR13
ATGTTATCCTTCCCAAGAATCAGTGAAGGAAATCACATCCTTCACACGTTCGATGGATTT
AATTGCAAGAAGCTAAGCAGTAGATTGGATGCGCTGCTCGCAGATCTTATTCAAACAGTT
CAACCGCTCTATATGTCGAATCTCAAAGCACCAAAAAATGAGCAAAATACGACCTATGAG
CGATTCCTGAGCATCCTCAAGGATGGCGTTGAATTGGTTAAAAACTGTGAGAAAATCAGC
TGTTATAACATTTATCAGAACCTCAGATATGCTTCTAAAATCCACCAATTGGAGAAGGAG
ATATTCTACTTCGTTCAATACCAGATGCCTGTCCAATCGGTCGTTGATATTAGGAATCTG
ATAACTGAGTTGAAGAGTCTTCGACATCTGTACGAGTCGCGGTCGGTGGATGAGAGAAAG
GTGCATGAAACAATTGTGCCCAACCTCACCAATGATCCCCTTGAGAATGCCACGATGCTT
CAACAAATGGGTCCAGATACCATTTTTGATGGAGCTTTCGATGAAGCTCCTCCCTGTAAA
TATAATGGTTCTTTAAAGACTGATTTTGTAGTGGGTTTGGAGAAAAATATTTCGGATTTG
AAGCAGATTCTGCTCCAAAGAGAGGTGTCCGTTGTTGGAGTACATGGTATGGGCGGTGTT
GGCAAAACAACTATGGCGTTGGCCCTCTCTAACGATCAAGACATTAAAGGTGCCTTCAGG
AACAATATCATTTTCATCACGGTCTCACAGTCCCCAAACCTGAAGGGAATTTTAGAGACT
ATGTGGCAGATGATATTTCCAAGGAAGAAACCTGAATTTCAGAATGTCGAGGATGCACAT
AGACAGTTGCAGCAGCAGCTTCTGAGGCAAGCCAAGCCAGTTCTGGTTGTACTGGATGAT
GTCTGGTCTAAGGCAAATTTGGAAAAGTTGTTATTTGAAGGGCAAGGTTACAAAACTCTT
GTGACAACTCGAGATCGTTGTACCATCCCAACAGCAACCTCTATCCAGCTTTATGAATTG
CCGTTGCTGAATGAGGCTGATGCTCTGTCCCTTTTCTGCTTTTGGGCTTTTGGACAGAGA
TCTGTGCCAAGTAATGCAGATGAACATTTAGTCAAGCAGGTGCAAGCAGAATGTAAATGT
CTGCCACTTGCTCTGAAGGTGATTGGCAGCTCTTTGCATGGTGAGCCTCGCCCAGCGTGG
GAAAGTGCTAAGAAGAAGCTTTCAAATGGGGAATCGATATCGGATTATCACAAAGAAAGG
CTTCTTAAATGCTTGGAGACTAGTATTGATGTCCTGGATGAGGAGGCACGAGAATGCTTC
TTAGACTTGGGGTCATTTCCAGAGGATCGAAAAATCTCGGCGGATGCATTACTGGACATT
TGGGTTTATGTGCGAAAGATCGAGTGGCAAGATGCTTTTGTCATCTTATTAGAACTTGCT
AGTAGAAATCTTTTGAACTTAACAAGCAAACTCAGGAGTCAAGCGATCAACTATGGAAGT
GCTTCTGAGCTGTACTTTTCTCAGCATGATGTAATGCGAGACTTGGCCCTATATTTGGCA
TCTCGAGACAGTATGGTTCGTAGGAAGAGGATGCTAATGCCTAGAAAGGAGGACAGTTTG
CCAGCAAAATGGAAGCTGCTCAAGGATCAAGCGTTTGATGCTCAAATTGTTTCCCTTCAC
ACAGGTGCCATGGAGAAGGATCAGTGGTCTGAGATCAATTTTCGTCAAGCAGAGGCTTTA
GTTTTACTCTTTTCTGGAAGCAAATACTTTCTTCCAACATTTTTGAGTTCTATGAAAAAA
CTGAAAGTCCTGATAGTATTCAATTATGGGTCCAAGAGAGCCACAATGAACGGTTTACCG
GCCTTATCTTCACTTACTCAGCTTAAGACTATTCGCTTGGAGAGGCTGCATGTGCCCCCA
CTTCAAGGGCACAGTAAAGTCTTGCAGAACTTAGAGAAGCTATCTTTGAGCTTATGTGAA
GGGCTTGGAAACATGTCTGGGTTCAACAACACCCAGTCGAGCATTAAGCTTCCAATAATG
CTAGATGTTAACCTGGACCACTGCTGTGATTTGGAGGAGTTGCCCCCTGGTATTTGTGAC
ACGTCTTCAGTTGTGAATTGGACTATTACCAACTGTCATCTCCTTCGAAAGTTACCTGAC
GACTTGGGGAAGCTCAGCACTTTAAGAATGTTAAGGTTATCCGCATGTCTAGGCCTAAAA
GAGCTTCCACAGTCTATTGGAAAACTTGGAAAGCTGGAATATCTGGACATTTCGCTCTGT
GAGTGCTTAAAAGAGCTTCCTGAGGAAATGGGACAACTAAGGAATCTCGAGGAGCTTGAC
ATGAGAGAGTGTTCCCGGTTGAGGAAGTTGCCTAAATCAGTTGGAGGGATGAAATCTCTA
AGGCGTGTTATTTGCGATGAGAAGATTGGACAGCAGTGGAAACGTGTCAAGAACTCTGCC
ATCAAGGAGCTTACAGTTGAAGTTGCAGAAGCGCACTTCAGCTTGGATTGGCTCGATGGT
TGA
>PmNBS-LRR14
ATGGATACATTAAATTGCAAGAAGTCATGCAGTAGATTAGATGCCCTGCTCACAGGCCTT
ATTCAAACAACTCAGCAGATGTGTTTATTGGAGATTGTAAAGCCTCAAAATGAGCAAAAC
GCCATCTACGAGGAGTTCTTGAAAACCCTTATGAATGGCGTTGAATTGGTGAAAAAGTGT
GAAAAGACCAGCCCTTTTAATATTTTCCATAACCTCAGATATGGCTCTCAAATTCGCCAG
CTGGAGAAGGAGATGTCTGACTTTCTTCAGTATCAGATGCCTGCCAGCATGTTACTTGAG
GTGAAGAATCTCATAACAGAGGTGAAGGGTGTAGGCCATTTTTACCATTTGCGTTCAATT
GCTGAAAGCAAGTTGAATGTGTCCACCCTGACCAATGATCCACTTGAGAATGCCATGATA
CTTCAACAAATGGGTGCAGATGATACGTTTGATAGAAATTTGGATGGGCCTCCTTGTAGT
TTTGATGGGTTAGTCAAGTCTGATTTTGTAATTGGTTTGGAGAAAAATATTTGGAATTTG
AAGAGGATTCTGCTCCACAGAGAGGTATCTGTTGTTGGGGTGCATGCTATGGGAGGCGTT
GGCAAAACAACTACGGCATTGGCCCTCTGCAACGACCAACAAATTAAAGGGATTTTTCAA
AACAACATAATTTTCCTCACTGTCTCGCAATCCCCAAATTTGAAAGGAATTTTAGAGACT
ATGTGGGAGAAGATTACTCATGGGAAGAATCTTGAATTTGAAAATGTGGAGGAAGCACAT
AGACAACTTCAACAATTGCTACAAAGACAGGACAAACCAATTTTGATGGTGTTGGATGAT
GTTTGGTCTAGGGAAGATTTGGAAATATTGTTATTTGAAGGGGAAGGATATAAGACCGTT
GTTACAACTCGAGATTGTTCTACCATCCCTAGAGAAACCTCTACTCAACTTTATGAATTG
CCATTATTGGATGATGCTGATGCTTTGTCCCTTTTTTGCTTTTGGGCTTTTGGACAAAGA
TCAATTCCAAATACCGTGGATAAACATCTAGTCAAGCAGGTTAAAGAAAAATGTAAAGGC
TTACCACTTGCTTTAAAAGTGATTGGAAGCTCTTTGTATGGTGAGCCTCGCCCGACATGG
GAGAGCGTAAGGAACAAACTTTTAAATGGGAAGCCAACATCAGATTATCACAAACAAGGA
CTTCTTATGTGCTTGCAGACTAGTATTGATGTCTTGGATAAGGAAGTACGAGAGTGCTTC
TTAGACTTGGGGTCATTTCCAGAGGATAGAAAAATCTCTGTGGATGCATTACTAGACATT
TGGGTTTATGTGCGAAAGATGGAGTTGCAAGATGCTTTTGTCATCTTGTTAGAACTTGCA
AGTAGAAATCTATTGAATTTAATGAAAAATATTAGAAGTGAAGCAATCAATTATGAAAGT
TCCTCTGAGCTATACTTTTCTCAACATGATGTGGTGCGAGACTTGGCCTTATATTTGGCA
TCCAAAGATAACATATTTCAAAGGAAGAGGTTGTTCGTGCATACAAAAGACCAAAATTTT
TCAAGAAAATGGGGATTTCAGAGGGGTCAAACATTTAATGCTCAAGTGGTTTCTATTCAC
AGAAGTTCCATGGAGCAGAATCAATGGTGTGAGATGAATTTCTGCGAGGTGGAGGCTTTG
GTGTTACTCTCTTCTGCAAGAGAATACTCTCTTCCATCATTCTTGAAATCTATGAAAAAG
TTAAAAGTTCTCATAATATCCAATTATGGATGCAAGAGAGCTATTGTAAATGATCTACAA
GTATTATCCTCACTCACTCAACTTAAGACTATTTTCTTGGAGAGGTTGATTGTGCCCTCT
CTTCAAGAGCACATGAAAGTCTTACAAAACTTAGAAAAGGTATCTTTGAACATATGTGAA
GGTCTTGGAAATTTCTCTAATTTGAACAACATACAATCACGAATAAAGCTCCCCAGAATG
TTAGATTTTAATTTGGACCATTGTTTTGATTTGGAGGAGTTTCCATTGGGAATTTGTGAG
ATGGCTTCAATTCAAAGGTTGTCTATCACAAATTGTCACCTTCTTCAAAAGCTCCCTAGT
GACTTGGAGAATTTCAAATCTTTAAGAGTGTTAAGGTTATCTACATGTCTAGGACTAAAA
GAGCTTCCATCATCTATTGGAATACTTGTGAAGCTAGAATATCTTGATATTTCATTTTGT
GAGTACTTAAAAGAACTCCCAGAGGAAATAGGACAACTAACAAAACTTAAGGAGCTTGAC
ATGAGAGAATGTTCTCGGCTAAGAAAGTTGCCTAAATCAGTTGGAGAATTGATATCTTTG
AGGCATGTTACATGTGATGAGAATATTGGGATGCAATGGATGCATGTCAAGAGCTTTTCC
ATCATGGATCTTCAAGTTGATGTGGTACAAGAACAATTCAGTTTGGATTGGCTAGATGGT
TGA
>PmNBS-LRR15
ATGGCCTGCTGCTCAGATATTGGGAGTGGGGCTGCAGCCAATGTTTTGCCCAGCCTCTTG
AAAAGGTTTGTTCAAGAGGTGAAATTGGTCATCTCTTTGCCTCAATCTTTCCGCGACATG
GAGCATGAAGTTGAGCGTCTGAACAATCTAGTAAATGATATAAATGTGGAGCTCGCTCAA
CTACAAATGAACCCTAGAAGTGTAGTGAGAGCTTGGCTGGATAAGGCAGGCGACGCCATA
GAACGATCACGGTCTATTGGCAGACAGTACGAGCTACACAAGAACTGTCTCAATTGGTGT
CCTAATTACGTCTGCCGCTACAGAGTCAGCAAAGATATCAGAGATTGGAAAGCAACTGTT
GCTCAGCTCCACTCACAGAAGGATTCTGATCTTCCTCCAACCGGGGAATACGGGGATTCT
AATCCGCCCGCCCAGTTGCCGATTTTGACCCCCGAAGCTGGTTTTGAAGGAAATGCAATA
AAATTTTTACAGTCGGAGGTTGAGGAGAGGTTGACAGAAGATAGCAACACCCGAATTATT
GGTGTGTACGGCATGGGGGGTGTCGGTAAGACTTCGCTGCTTCAGACCATCAACAACAGC
CTCAAGGTACGGAGTTCTTTTGATCCCATCATTTGGGTAACAGTTTCCAAAGATTATGAT
ATCTCAAAGCTGCAAGATTGCATAGCCAGTAGATTAAACTTACAGCAAAATTTCCCTGAC
AAATCTGATTTGGAAGGGCGAAAGCATAGGTTGTGGTCTTATTTAAAGAATAAAAGATTT
CTTATTCTTCTAGATGACATGTGGAAGACTCTTGAGCTGCAAAGCCTAGGAGTGTCAATG
AATGACACTGGTTCTAAAGTTGTTTTGACTACTCGAAATAAACGAGTATGTACCAGTATG
GGAGCCAAAGATCCAATAAAAGTGGTACCTCTGTCCGAAGAGGAGGGCTGGCGGCTGTTT
TCTAGGCGAGCAAATGCTCCGCAGGAAATAGAAGGCATTGCAAGGCAAATAGCAGGGGAA
TGCAAAGGTTTGCCTCTCGCTATAAATGTAGTTGCCGCTGCGATGGCAGATAAAGTTTAT
CCACATGAGTGGGAACATGCTCTACTCCAGATGCAAAACGTTGATAAGACGTTTTATGAG
CTGCACGAAGAAATGGACGAGAAAGTATTCCAACATTTGAAATGGAGTTACGATGTTCTG
CCAGATTATTTGAAGACGTGTTTTGTGTATTTTGCAGCTTATCCCGAAGACACAGTAATC
ATGTGTGAAGAGGTCATAGACACGTGGATCGCAGAAGACCTGGTGAAGAGCAGTGGAGAG
AGCTATTTGCCTGATACTGCGCACAGTTTTATCGACTTCCTCCGAGATCGTTGTTTGATT
GAGGTGGTACACATGGATGAGGTGGGAAGGGTTAGGTCTGTTAAAATACACGATGTCATT
CGTGATTTGGCGATTCTCATTGCCCAGAAAGAGCAGAGGTGTTTTTTTAAAGCAGGGCAG
GGCGTGAGTCATTTTCCCTCTGAGACAGACACCGACGGCTGTGCAAGAATGTCGTTGATG
AGGAATGCTCTACACTCCCTGCCCACAACCTTCCGATGCTCGTCCCTCTCAGTTCTGCTG
TTAAGGGGGAATCCTGGTATTGAAGAAATTCCTGGAAGCTTCCTGAACGAGTTGCCCTTC
CTGAGGGTGCTCGATCTTAGTAGGACAGGAATAAAGTCTCTTCCGCCCACTATCGGAAAT
CTGAAACATCTTTCCTCCCTCCAACTACAACACACGATCATCAGTGAATTGCCGGAAAGG
ATTGGCGATCTGAAGGAGCTCCAATTCTTGAATGTTAGTGGTTGTACTCAATTAAGGTGC
CTTCCGGGGAGGATAAGTGAACTGAAAAGTTTGAGGGCCCTCCACATAAGCAGTTGCCCC
AGATTAAAGCATCTTCCGCGTGGCATATCGGAATTGGTTTCACTGGAGATATTGCAGTGT
GGGGGGATTGCATTGGATTTCGAGGAGGAGGAGGCATTGGATGCAGAAAGAAAGAATGCT
TGTATAAAAGATCTCCGAAGTTTGAGCAGTCTCAGGGTTTTGGACGTCAGAATAAAATCG
GCACTTAAGGAGGGGGTTATGAGGAATTGGTCAAAGATGAGAAGTTTGTCTCTGTCCTTT
GAGGAAGCAGTTGGTCAAGATTACCTTCCCCAGGATATGCAGGTGATGAAACATCTGGAA
AGGTTCTTCCTTCGGAGATGCGATGTGGAGCGGCTGCCTGGTTGGGTTACTCAATTCCGA
AAGCTCGCAGCGCTTTGGCTAAGTGAATGTAAGCAGCTGAAAGAGCTCCCCGCGGAGTTG
CCATGTCTGAGAACGCTATGGATAGATACATGTTCTAAATTGGAGGCGTTGGAGTTGGGG
ATGGGTTTTCCAAAGCTACAGGAGTTGAGGCTTGTGGCATTAGAGTGGTTGGAGTGTGTG
GGGCCCGTGGGGGCAGCAAGTGGAAGTGGAGGGTTGGGACCATTACCCCCCATGCTCAAG
TCTCTCAAGGTGACATTTTGTCCGAAATTGAAGAGATTGCGTGGGGGATGGGATAAGTTG
AAGAGTCTGGAGGAAATAGTAGGCGGGAGAGGATGGTGGGATGCAATTGAATGGGATGAA
CCCACCATGAAGACGTCACTTGATGGTAAATTTAAAATATGGCATTAG
>PmNBS-LRR16
ATGGCGGGCATTAGTATTGGTACTGGAATTGCAGGCAATGTGTCTAGCAATATTGTGAGC
GGCGTTTGGAACAAAGCTGTTCAAGTTGTCAAAGACATTATTTCTTTGCCTCAAGCTGTC
GCTGAAATGGAAGAGCAGGCTCAACGTCTGGACAATGTAATACATGGTATAAACGTGAAG
CTGGCTCAAGAACAAAAACCCCCTCAAATAATAGTTAAGGCTTGGCTGGACAAGGCGAGA
CAGGTCATTGAAAGTTCAGGATCTATCGGCAACGAGTACCAGCAACGAAGAAATTGTGTG
AGTTGCTGCCCAAACTGCTTCTCCCGCTATGAAATCAGCAAACGTGTTGGAGATTGGAAA
GTGAAAGTTGCTCAACTTCACTCAGAGAAGGAGGCCGATTTTCCAGCCAACGGAGAATAC
GGTGAGCTTACTCCGCCGACCCTGATGCCGATCCAGACCCCAAATTTTTTTGGAAATGGA
ATAGCAGAGGCACAGTCCGAGCTTGAGAGTCTGTTAATTGAAGACATGAGCGTTCGAGTT
ATCGGTGTGTGCGGCATGGGGGGTATCGGTAAGACGTCGCTGCTTCAGACCATCAACAAC
AGCGACAAGGTACGCCAAACATTTAACCCCATCATTTGGGTCACCGTCTCCAAAGATCCC
AAGATCTTAAATCTCCAAAAGTGCATTGCTGGTAGATTAAACATAACATTACCAGATGAA
TGTGATTTTGAAGGGCGAAAATCTGCGCTGTACGCATATTTAAAGGATAAGAATTTTCTC
CTAATTCTTGACGATATGTGGGAGAGTCTGGAGCTTCAAAGCCTAGGAGTGTCATTGGAT
GACACAGCTTGTAAGATTGTTTTGTCCACCCGGAGTACAGCTGTTTGTACGCGAATGAGA
GTGGATAAGATCATCAGCGTGAAACCGCTGTCAGATGATGAGGCTTGGCAACTGTTTTGT
AGCGGAGCTTTTCGGCATGGGAATGTTCCACAGGAAATGGAAGACGTTGCCAGGAAAGTA
GCCGGGGAATGCAAAGGTTTGCCCCTTGCTATAAATGTAATTGCTGCTGCAATGCGAAAC
CATAGCTATCAACATGAGTGGGTGCATGCTTTACATCAAATGCAAACAGTGGAGGAGACC
TTCTATGGCACGCACGATGAAATTGAAAAAGAATTATTTCAGCGCCTCAAGTTGAGCTAT
AATGTTCTTCCAGAGTATATGAAGATTTGCTTTCTATATTTTGCAGCTTATCCTGAAGAT
GAAGAAATCGAGGTCAAAGAAATTATAGACCTCTGGGTGGCAGAAGGTCTGGTCAAAGGC
AGCGGAGAGAATTATTTGCCTGACACTGCGCACAGTTTTGTCAACCACTTGAGTGATCGC
TGTTTGATTGAAGTGGTATGGAAGGATAATGTGGGAAGGATTCAGAGAGTGAAAATACAT
GATGTTCTTCGCGATCTGGCGATTCGGGTTGCTGAGAACGAAAAGAGGTGTTATTTTAAA
GAAGCCGGACGGGGCGTGAGCAATTTTCCCTCAGAGGAAGTCGTGGGCGAGGGCTGTGAC
AAATTGTCACTGATGAGTAATAATCTACAATCCCTCCCGACAACATTCGCATGCTCATCC
CTCTCAGTTCTCCTGTTGAGGGAGAATCGTGGTATTAAGGAAGTTCCTGGAAGCTTCTTG
AACGAGTTGCCCTCACTGAGGGTCCTCGATCTTAGTGACACTGGCATAGAGTCTCTGCCG
CCCTGCATCGGAAATCTGAAGCATCTTGCTTCCCTCCAACTAAAGAAAACGGGCATTTGT
GAATTGCCTGAAAGCATTGGCGACCTGAAGGAGCTACAATTCTTGAATCTTTCACGTTGT
GAACAATTACGGTGTCTTCCCGATAGGATAAGTGAGCTCAAACGGCTGAGGGCCCTCGAC
ATAACAGAATGCAGCAGTTTGGAGCATCTTCCGCGTGGGATCTCGCAATTGGTTTCACTG
GAAAGATTGGAGATGTATAGGTGCAGGATTGCATTGGAGTTCGAGGAGGAGGCAAATGCA
GAAAGAAAGAATGCTTGTTTAAAGGACCTGCAAACATTGAGCCGTCTCAGGGTTTGCCAG
GTAAACATAAAATCGGCGGTTAAAGAGGGGGTTTTCGGAAATTGGTCAAAAATGAGAGTC
CTGACTCTGGCGTGGGAAGATGCAAATGGTCAAGATTACCTTCCGCAGGATATGCAGGCA
ATGAAAGATCTGGAAAGTTTGACTCTTCAAGGATGCGATGTGGAGCGACTGCCGAGTTGG
GTGACTCAATTCCGAAAGCTCGGATACCTTTGCATATCTGGATGTAAGGAGTTGAAATAT
CTCCGGGCGGACTTGCCATGTTTGAGACAGCTGTGGATATGGGATTGCGATGAGTTGGAG
GAGTTGGAGTTGGGGATGGGGGCAGTGGGAGCAGCAAGTGCAAGTGGAGGGTTGGGAGAG
GGCGCGTCACCGCTATCCCCTATGCTCAAGGCTCTCACTGTATATGGTTGCCCGAAATTG
AAGAGACTGCGTGGCGGATGGGACAAGCTGAATCATCTGGAGGTAATAAGAGGTTGGAGA
GAATGGTGGGATGCAATCGAATGGGAGGATCCCAACATGAAAACATTACTTCAAAATAGG
TTCTAG
>PmNBS-LRR17
ATGGCCGCCACTGGTATTGCCACCGAAGTGGTAAAGGGTGTTGCAAGCGCCACTATTCGT
GCAGTCATTAAACAGATAAAGGATGTTGTTGAGTTGGATCAAAGCCTTCAGCTTCTCAAT
TCTGACTTTGGCTATATGAATTCCATGTTGCTCGATATTGATCAACAATTCCAAGCTCAA
CAGAGAACGCTGCCCGTGCCCATAGAACAGTGTTTGGGAAGGATGAGCGACGCCCTCAAC
GAGGGCCAACAACTCATCAGTCGTGCCGATCGACAACGAAGACGGTGGTTTGGATGCTAC
CTCCTCTGCAACCTCAAAGTCTTTGCACAAATTAGAGATTGGAGGACCGGATTTGATAGA
CGCTTTCAAGAGTTTGTTAATGTCTTTTCGGTAGCTGCCAATACCCAGCACATTGTGGCC
GGTGCACCGTCCCAGCCGGAGCTCCTTCTTCAAGATGCACCAGAAGACATCGTAGGGTCG
TCCATTGAATCTGCTCAGGTGGAGCTGCAGGCATGGCTTACAGAACCAGCTCATTCCCAA
GCTCGCGTGATTGGCATATACGGCATGGGTGGGGTGGGCAAAACCTCCGTGCTCAAAGTA
ATTCACAACAATTACAAGGAGAAGGTTAGTGACCGCATATTTGATTTTGTCATTTGGCAT
ACAGTTTCAATGTATAAATCTGAAGCGGAAGATGATAAAATTAAAGAGTTGCAATTTTCC
ATTGCCCACCAACTGCATTTAGATCTCAAGGACTGTCCTACTCTTGATATAAGGAAGATG
AAATTGTACGCCTCTCTAGAAAACAGTAGATTTCTTCTGATCTTGGACGACTTATGGAGT
CCAATTGATCTGAATAAAGTAGGCATCAAATTTGGGCGTGATAAAGGCAGCAAAGTCCTC
ATATCTAGTCGCAGCAGCGATGTTATTAAAACAATGGCGGCAAGTGATCATTACTCCTTG
AGGATGGAACCCCTGTCTGCAGAGCAAGGGTGGGAGTTATTCAGCAGAAAAGCTTTCGCA
AATGGGGTTGCTCCTGGGAAGGAGATAGAAACTACTGCCAAAGAAATTGCCAGAGAATGC
AAAGGGTTGCCCCTGGCTTTAAATGTAGTTGCTGCAGCACTGTGTTCGGAAAGGGATGTA
AGTAAGTGGCGCAATGCTTTAGAATTCATGAGAAATGTAGATCCTACCTTCCCGGACACT
CACAGCACCATCGATAAAGATCTGTATCAACGCTTGAGATGGAGCTATAATGATTTGCCA
AATCATCTCAAGAGTTGTTTTCTATATTGTGCTGCGTTTCCAGAGGATGCAGAAATCGAG
GTGGAGACCCTCCTGGAAATGTGGAGTGCCGAAGGATTCGTCATCCGGAGAGGAATGACT
CAGTTATTAGATGCTGGGCGTCAGTACATAGATGCACTGGTAAGCAGGTGCTTGATCGAA
TATGTCGGTCTGAAGTTTATAATGATAGCGCCAAATATGTATGAGAAGAGAGAGGTGATA
AGAGTTCATGACGTTCTGCGGGATATGGCAATTTACATAGGCGAAAGGGATGAAGATTGG
GTGTTTGCATCAGCTCAACATCTCCAGCAATTTCCCCGTGGAGAAGTGACTAGGAATTGC
AAAAGACTATCTGTTAGTGACAATGATATTGAAGAGCTCCCCACGGATTTGGAATGCAGT
ACAGAACTCCTGTGTTTGGTGTTAGCCAACTGCAACAAATTGACAAAGGTTCCAGCAGCA
TCATTTTTAAACATCACGTCTCTCAAGGTTCTGGATCTATCTTGCACCTTAATAGAATCA
TTACCAACATCGGTGGGGCAACTTGGAGAGCTTCAGTTTCTCAATTTGACTGGCTGCTAT
CTTCTCAAGGAATTGCCTGAAAGCATATGCACACTTTCTCGTCTTCAGTTTTTGAATCTT
GCACACTGTGATTCCCTGGTTTCTTTGCCAGACAAGATAGGAGATCTTCAAAGCTTAAAA
CATTTGAATTTTGAGACATGGGATCATGAAGACAGATCAACGGTGATTCCACGGGGTATC
TTTGGACTCACTTCATTGACCAAATTGTGTTTGCCGTGGAAGAGGCCTGGTTGGGTAATT
AGCAATATTCAAGATTTAAAAAATCTGTCAAATCTGTTGCAACTAAGGATAGGAGTAAAA
CCTCATATATTCAGTGATTGTGATTGTGGGTGGTTGAAGAAGATGAGAAAATTAGAGTTG
CGGTATGTCCAGGATGCAAATGCAAGGAGAGATGATGCTCCGGAGGATGATGTGGTGGAG
GATGCAGCGATGGTAGATATTCTCCCTCCTCTCCAAAATATGAACGACTTGCGAAGCTTG
TGTTTAATTCTGTATCCGGGGAGAAGTTTGCCCAGTTACGTTCGCAAGTTGCCAAATTTG
GAGGAGCTACAGTTGCGCGGGTGCTTTGAACTAAGGGAGCTGCCTGTTTTGGAGATTGGT
GGTGATAGTGCATCGGCCAGTTTTCCAAGGTTAGAGACGCTGGTGATATACGACTGCCCG
TTGGTTAAGAGATTACCAATAGGAATAGAAAGATTATGTAACTTGAAAGAAATTAAGGGG
CGAAGAGACTGGTGGTCCGCTCTAATTTGGGAGGACGAAGCTGCAAGACTGAAACTGCAA
CCATTATTTAAAAAATGGTAG
>PmNBS-LRR18
ATGGACGGCGATATTAAAGTGATTACTGAATGGATATTGAAGGAAGACAACCCTCCAGTT
ATTGCCGTTGTGGGCATGGGAGGGCAGGGCAAAACTCTCCTGCTCCAACACGTTTTCAAA
AATGAAGAGATAAGTCAACGCTTCGACCATAAGGTCTGGTTGGCAATATCTCAAAAATTC
GATGTTGTGGAGTTGCTCCGCCAGGTGCTCAGGGACTTCGAACCAAATTTTGATTCGAAG
AACCTAAACAGGGGGGAGCTTATAGAGAAGATTCATAAAAATTTAGAAGGAAAACGCTGT
CTATTTGCAGTTGATGACGTGTGGGACAGAGATGTTTGGGAGAAAATTGGCTTGCCATCC
AGAACCCAAGATAAGGTTGTGGTGACAACCAGGGATGAAAAAGTTGCAAAGCACATGAGG
GCTGGAGATCAAATTCTCCACAAAAATAGTTTATCAGAAGAAGACAGTTGGCGCTTATTC
TGCGTCCATGCTTTCCCAGATGATCCACACCAGTGTCCCAAGGCAGTGGAGAGGATAGCC
CGCGAAATTGTAAACAAATGCGGCGGACTGCCCCTTGCCATAAAAACAATAGGAGCTCAT
ATGGCAACTCTGGCCAGTGATCTTCCTAATGAATGGGAAGATACCCTTCTTCGTCTAAAT
AAAACATATGGCATGAGCGACCGTGTTATGCCGTCATTGAAGTTCAGCTACGAGGCTTTG
CCTCGTTATCTAAAGCCTTGTTTTCTTTACTCTTCTGTTTATCCCAAGAATACTGAAATA
GAGTCAGATTGTTTAGTGCATGCATGGATTGCTCAGGGATTTGTTTCTGCGCAATTACAA
GAAGCATATGATGAAGGCTTCTCCTACATGAAAGAACTTATTGATCGATGCCTGATCGAA
GTTTCAGAGGTTGGTTGGAATGGGCGAGTAAACAGTTGCAAAATGCACGACTTGCTGCAT
GATTTAGCTGTTGACGAGCAAACTAAATGTTTGATAAAACCCGGAGGACAATTGGAAAGC
ATGCCAGCGGAAGAGTGCCGAGGATTGGGTAGAATTTCATTGATGAAAAATGAGATATCT
ACCATACAAAAGGGCATCCAATGTCCACGGCTCCGAAGTCTATTGCTATCTGATAATGGC
CGTCTTACATCAATCTCCCCTAGCTTTTTTGACAATATGAGATATCTGTGTGTGTTAGAT
TTAAGTAGAACTTCCATCACATCATTGCCCAATTCTATTGGAAATTTAAAGCTTTTAAAG
TATCTGAATTTATCTGGGACGAGGATTCAGAAACTACCCAAGTCCTTGAGTGGTCTCCGG
CAGCTCCAGTTTCTGGATGTTAGTGATACCGAAGTAGAAGAACTGCATGAAGGGATAGAA
AAGCAAAAACATATGCTACATTTAAATTTAGGGTGGAGATTTGAATATTGCCCTGTGGGT
ATATCTAAGCTCATCTATCTACAGACATTGAATGGTGTCATTTTCACTCTTAGAAATTCA
CGCAGTGCGAGTGCCAGTGCCAGTGCCTTGCAATTGGGGGATCTCAAAGGATTGACCCTT
CTTCAACACCTATCAATAGTCTTTAGATCAAATAGTGATGATGTTCCACTGGAGGACGAG
GGGACTTTTCGGGGCATGACAAAGATGCGGACTCTCTCTGTTCAATGTGTTTCTATGACA
CCCCTTCATCTTCCACCGGACATGGAGGCCATGCAACGCCTTGAAACAGTTCATCTTGCC
AATTGTGTGGTTCCTAAGTGGATTTTTGACCTTCCGAATCTCATGGAGCTATCATTACGC
GGGCTATATAGCTCCACTGCAGAGTTTAGAGGGTTAGAAAAGATTCCCAATCTGAAAAAG
CTACACTTGGAGGGGAATAGGAATCCAGACTTCATTGAATTTCCAAATGAGTTTGGGGAA
GTAGGGGCATTTCCCAAACTGGAAGAGTTGGTCATACAATGGTTTCATCGTTTGAAAAGC
ATTCCCTCGTTCCAGTAG
>PmNBS-LRR19
ATGTCTCTGCCGCTAGTCGATCATGCTATTGGTGAGCTTATTAAGCAAGCATTGACCGAG
CTGCTCGGAGTCGTTAAAATCATTGCTTCCAGCAAAACATGGGGGAAAGAACTCAAGGAA
AAACTATCGTCCGTAAAGCCTGCCATCGTTAAAATTTCCCGGAATATTTCAGATACATCG
CCCGACAGAGATAACCAGTTCAAAGACTTTGAAGTTGTCCTGGAAGAAGGCATCATGATG
GTGGATAGCTTAGAGAAGGTACACAGCTTTGATGTATACAGAAAGTACCGATATGGAAAG
AAAATCCGTAAGTTTCAAGGGAAAGTCTACGATTTCCTTCTTACTCAAGTTCCACTCGAT
ACCGCCCTTGCTGTGCAGAAACTAGATGCAGAGTTTAAGGTTTTTTCTCAACGATTTGAG
TGTGAAATTAAGAGTGCCATTGCCGGAATGACTAATAATCCCATTCACAATACCATCATG
CTTCAACAAATCAACACAACTCAGGTATGTCAGACCTCCAGTGATATGATGCATGAAACT
ACGACAGCTCATCAGGCCATCATCTGCACCTCCCAAGTCCCGGATATGCCAAAATTTGTT
GTGGGTTTGGATAATCGTATAAAAGACGTCAAACAAATTCTATTGCAGAATGATGTTAAT
GTCGTTGGAATAGCAGGAATGGGCGGGAGTGGAAAAACCACTCTTGCAGCAGCCCTTTGC
AGGGATACCGACGTCAAAGATCATTTTCAAGAAAACATCATTTTCATTACCGTCTCGCTT
CTTGATAATGTAAAAGGCCCTAAAGATATTTTAGAGGTAATGTGGGATAAGCTAATAATT
CCTGGCCAAAGGCCTCAATTTCGGAGCATAGAGGATGCACGCAACCAGCTGAATGAACAG
CTAAAGTCAAGAAGATATCGGCCAACTTTGCTAGTTTTAGATGATGTTTGGTTCACGGCA
AATCTGGAAAGCTTGCTGTTTGAAGCAAAAGGATACAAGACAATTATCACAACCAGACAG
GACTTCACCATTCCAGTTAGAGATAGTACACGTCATCTGTATAAAGTGGAGATGTTGGAG
GAAGCTAATGCCCTGTCACTTTTCTGCTTCTGGGCCTTTGGTCAGACTTCGATTCCAACA
ACGGCAAAGAAGAATCTTGTTAAACAGGTTGCAGCAAAGTGCAATGGGTTACCACTTGCA
CTCCAGGTGATTGGAAGTTCTTTACACGGAGAACCCCAGCCAGTTTGGGAAACTGCCGAC
GAGAAACTTTCAAGAGCACAACATATATCAGACTCTCACAGAGATGAACTTCTTAGTCGC
TTAGAAATGAGTATAGATATCCTTGATAAGGAGTCGAGGGAGTGCTTTTTGGACTTGGGG
GCATTTCCCCAAGGAAGAAAGCTGAGCGTAGATTCGTTATTGGACATTTGGGTATATGTC
CGCGGGATGGAATGGAAAGATGCTTTTGTGGTCCTGTTAGAACTTGCAAAACGAAATCTC
ATAAATTTAATAGGCAATCCCGGGAGTGGCGCCATGAAATACAACTGCGCCTCCGAGCTT
TCTTTTTCTCAGCATGAAGTAATGCGGGAATTAGCCGTGCATCTGGCTAATGAGGGGTCT
ATCGACAATCGTAAGAGGCTTTTCATGCCTCGCAAGGAGGATAATATTCCCAAACAATGG
CGAACGACTCTCACAAATCAAGTGTCTGGCGCTCAGTTTCTCTCAATTCATACAGGGGCA
ATGCAAGACCATGATTGGTGTCAAATTCATTTTCCTGAGGTGGAAGCGTTAGCCTTAATC
TTTTCCGCAGGACAATATTGTGTTCCAACATTTTTACAGACCATGCAAAAACTGAAAGTT
GTTATATTATACAATTACAGTTCTCAGCGTGCAACACTCAGTGGGCTGCCCTCTTTTCCC
TCACCTGTCCAGATTAGGTCTGTGCTTCTTAATAAGTTGCGTGTGCCTCCTCTTTACGAC
AACTGTAGATCCTGGGAAAGGTTGGAAAAATTGTATATATGCCTGTGTGAAGGCCTTGAA
AATATCACTAGAATAGATAAGGAAGTGGAAGCCCCCAACTTTCCAAACATTAAAGAAATC
AATATTGATCACTGTAGTGATTTAAGGGAACTGCCAGCTAAGCTATGCAATTTGACTTCC
CTCCAAATATTGTCTGTCACTAATTGCCATCTTATCCAAAAATTGCCAAAAGACTTGGGA
AGGTTAAGGTCAATGAGGGTGCTAAGATTGTCCACATGTCCAATCTTGTCAAGGTTGCCG
CCATCCATTTGCAATCTCGGGGAACTAGAATATCTCGATATTTCACTATGTGGGTATTTG
AAGGACCTTCCCTCTAAATTTGATCAGCTACCAAAGTTAGAATGGTTGGACATGAGGGAG
TGCTCGGGATTGAAGAAGCTGCACAAAATCAAATTGAAATCTTTAAAGCGTGTAATAATT
CCTGATCAGGCGATGGAGGGAGAGTGGCTGTCCCTTCCAGATCTCACCGTTGATGTCGTG
GAAGAACGCTTTAGTTTGGATTGGCTTGATGAGTGA
>PmNBS-LRR20
ATGGCGGCCACTGGTATTGCCACCGAAGTGGGAAAGGGTATTGCAAGCGGCACTATTCGT
GCAGTCATTAAACAGATAAAGCATGTTGTTGAGTTGGATCAAACCCTTCAGCTTCTCAAT
TCTGACTTTGGCTATATGAATTCCATGTTGCTCGATATTGATCAAAAATTCCAAGCTCAA
CAGAGAACGCTGCCCCTGACCATAGAAAAGTGTTTGGGAAGGATGAGCGACGCCCTCAAC
GAGGGCCAACAACTCATCAGTTGTGCTGAGCGACAACGAAGACGGTGGTTTGGATTCTAC
CTCCTCGGCAACCTCAAACTCTTTGCACAAATTAGAGATTGGAGGATCGGATTTGATAGA
CGCTTTCAAGAGTTTGTTAGTGTCTTTTTGTTAGCTGCCAATACCGAGCACATTGTGGAC
TGTGCACCGTCCCAGACGGAGCTACTTCTTCAAGATGCACCAGAAGACATCGTAGGGTCG
GCCATTGAATCTGCTCAGGTGGAGCTACAGGCATGGCTTACGGAACCAGCTCATTCCCAA
GCTCGCGTGATTGGCATATACGGCATGGGTGGGGTGGGCAAAACCTCCGTTCTCAAAGTA
ATTCACAACAATTACAAGGAGAAGGTGAGTGGTATATTTGATATTATCATTTGGCATACA
GTTTCAATGTATAAGCCTGAAGCGGAAGATGATAAAATTAAAGAGTTGCAGTTATCCATT
GCCTACCAACTGCATTTAGATCTCAATGGCTGTCCTACTCTTGATTTAAGGAAGATGAAA
TTGTACGCCTCTCTAGAAAAAAGGAGTTTTCTTCTGATCTTGGACGACTTATGGAGTCCA
ATTGATCTGAATAAAGTAGGCATCAAATTTGGGCGTGGCAAGGGCAGCAAAGTCCTCATA
TCCAGTCGCAGCAGCGAGGTTATTAAATTAACGGCGGCAAAGGCGACAAGTGATCATTAC
TCCTTGAGGATGGAACCCCTGTCTGCAGAGCAAGGGTGGGAGTTATTCAGAAGAAAAGCT
TTCGCAAATGGGGTTGCTCCTGGGAAGGAGATAGAAACTACTGCCAAAGAAATTGCCAGA
GAATGCAAAGGTTTGCCCCTGGCTTTAAATGTAGTTGCTGCAGCACTGCGTTCGGAAACG
GATGTAAGGCGTTCGGAAACGGATGTAAGTAAGTGGCACCATGCTTTAGAATTCATGAGA
AATGTAGATCCTACCTTCCGGGACACTCACAGCACCATCGACTCACAGCTCTATCAACAC
TTAAGAATGAGCTATAATGATTTGCCAAATCATCTGAAGAGTTGTTTTCTATATTGTGCT
GCGTTTCCAGAGGATGCAGAAATCGAGGTGGAGACCCTCCTGGAAATGTGGAGTGCCGAA
GGATTCGTCATCCGGAGAGGAATGACTCAGTTATTAGATGCTGGGCGTCAGTACATAGAT
GCACTGGTAAGCAGGTGCTTGATCGAATATGTCGGTCTGAAGGAAATAGGGATACCAATA
GGGAAGTCTAGGTTCCGTATGCTGACGAGAGAGGTGATAAAAGTGCATGACGTTCTGCGG
GATATGGCAATTTACATAGGCGAAAGGGATGAAGATTGGGTATTTGCATCAGCTCAAAAT
CTCCAGCAATTCCCCCGTGGAGAAGTGACTAGGAATTGCAAAAGACTATCTGCTAGTCAC
AATGATATTGAAGAGCTCCCCACGGATTTGGAATGCAGTACAGAACTCCTGTGTTTGGTG
TTAGCCAACTGCAATAAATTGACAAAGGTTCCAGCAGCATCATTTTCAAACATCACGTCT
CTCAAGGTTCTGGATCTATCTTGCACCTTAATAGAATCATTACCAACATCGGTGGGGCAA
CTTGGACAGCTTCAGTTTCTCAATTTGACTGGCTGCTATCTTCTCAAGGAATTGCCTGAA
AGCATATGCACTCTTTCTCGTCTTCAGTTTTTGAATCTTCAGTTTTGTGAATCCCTGGTT
TCTTTGCCAGACAAGATAGGAGATCTTCAAAGCTTAAAACATTTGAATTTTGACATATGT
GATGAGGAAGACAGATCAACGGTGATTCCACGGGGTATCTTTGGACTCACTTCATTGACC
AAATTGTGTTTGCCGTTGAACAGGCCTGGTTGGGTAATTAGCAATATTCAAGATTTAGAA
AATCTGTCAAATCTGTTGGAACTAAGGATAGGAGTAAAACCTCATATATTCAGTGATTGT
GATTGTGGGTGGTTGAAGAAGATGAGAAAATTAAGTTTGGGGTATGTCCAGGATGCCAAT
GCAAGGAGAGATGATGCTCCGGAGGAGGATGTGGTGGAGGATGCAGCGATGGTAGATATT
CTCCCTCCTCTCCAAAATATGAACGACTTGCGAAGCTTGTGTTTAATTGGGTATCCGGAG
AGAAGTTTGCCCAGTTACGTTCGCAAGTTGCCAAATTTGGAGGAGCTAGAGTTGTGGTGG
TGCGCTGAACTAAGGGAGCTGCCTGTTTTGGAGATTGGTGGTGATAGTGCATCGGCCAGT
TTTCCAATGTTAAAGAGGCTGAGGATACACTGTTGCCCGTTGGTTGAGAGATTACCAATA
GGAATAGAAAGATTATGTAACTTGAAAGAAATTAGGGGTCATGGAGTCTGGAGGTCCGAT
CTAATTTGGGAGGACGAAGCTGCAAGACTGAAACTGCAACCATTAATAAAAGGATTATAG
>PmNBS-LRR21
ATGGCGGGCGTTAGTATTGCTACTGGCTTTGCAGGCAATGTGTCTAGCAATATTGTGAGC
GGCGTTTGGAACAAAGCTGTTCAAGTTGTCAAAGACATAATTTATTTGCATCAAGCTGTC
ACTGAAATGGAATATCAAGCTCGACGTCTGGGCGATGTAATACATGATATAAACGAGAAG
CTAGGTCAAGAACAAAAACCCCCTCAAAGAAGAGTGAAGGCTTGGCTGGACAAGGCGAGA
CAGGCCATTGAAAGTTCAGGATCTATCGGCAACGAGTACCGGCAACGAAGAAATTGTGTG
AGTTGCTGCACAAACTGCTTCTCCCGCTACACAATCAGCAAACGTGTTAGAGATTGGAAA
GTGGAAGTTGCTCAACTCCATTCAGAGAAGGAAGCCGACTTTCCAGCCAACGGAGAATAC
GGTGAGCTTACTCCGCCGACCCAGATGCCGATCCAGACCCCAAAGTTTTTTGGAAATGGA
ATAGCAGCTGCACAGTCCGAGCTTGAGAGTCTGTTAATTGAAGACATGAGCGTTCGAGTT
ATCGGTGTGTGCGGCATGGGGGGTATCGGTAAGACGTCGCTGCTTCAGACCATCAACAAC
AGCGACAAGGTAAGCCAATCATTTAACCCCATCATTTGGGTCACCGTCTCCAAAGAACCC
AAGATCTCAAATCTCCAAAAGTGCATTGCTGATAGATTAAAGATAGAAATACCAGATGAA
TGTGATTTTGAAGGGCGAAAATCTGCACTGTACTCATATTTAAAGGATAAGAATTTTCTC
CTTATTCTTGATGATATATGGGAGAGATTGGAGCTTCAAAGCCTGGGAGTGTCATTGAAT
GACACAGCTTCTAAAATTGTTCTGTCCACCCGGAGTACAGCTGTTTGTGCGCGAATGAGA
GTGGGTAAGACCATCAGCGTGAAACCGCTGTCAGATGATGAGGCTTGGCAACTGTTTTGT
AGCGGAGCTTTTCGGCATGGGAATGTTCCACAGGAAATGGAAGACATTGCCAGGAAAGTA
GCCGGGGAATGCAAAGGTTTGCCCCTTGCTATAAATGTAATTGCTGCTGCAATGCGAAAC
CATAGCTATCAACATGAGTGGGAGCATGCTTTACATCAAATGCAAACAGTGGAGGAGACC
TTCTATGGCACGCACGATGAAATTGAAAAAGAATTATTTCAGCGCCTCAAGTTGAGCTAT
AATGTTCTTCCAGAGTATATGAAGATTTGCTTTCTATATTTTGCAGCTTATCCTGAAGAT
GAAGAAATCTGGGTCCCTGAAATTATAGACCTCTGGGTGGCAGAAGGTCTAGTCAAAGGC
AGCGGAGAGAATTATTTGCCTGACACTGCGCACAGTTTTCTCAACCACTTGAGTGATCGC
TGTTTGATTGAGGTGGTAAGGAAGAATGATGTCATGGGAAGGATTGAGAGAGTGAAAATA
CATGATGTTCTTCGCGATCTGGCGATTCGGGTTGCGGAGAACGAACACAGTTGTTATTTT
AAAGAAGCCGGACGGGGCGTGAGCAATTTTCCCTCAGAGGAAGTCGTGGGCGAGGGCTGT
GACAAATTGTCACTGATGAGTAATAATCTACAATCCCTCCCGACAACATTCGCATGCTCG
TCCCTCTCGGTTCTCCTGTTGAGGGGGAATCGTGGTATTAAGGAAGTTCCTGGAAGCTTC
TTGAACGAGTTGCCCTCACTGAGGGTCCTCGATCTTAGTTTCACTGGCATAGAGTCTCTG
CCGCCCTGCATCGGAAATCTGCAGCATCTTGCCTCCCTCCAACTAAGGGGAACGGGCATC
CTTGAATTGCCTGAAAGCATTGGCGACCTGAAGGAGCTACAATTCTTGAATCTTTTCTAT
TGTAAACAATTACGGTGTCTTCCCGATGGGATAAGTGAGCTCAAACGGCTGAGGGCCCTT
AATATAAGGGAATGCAGCAGTTTGGAGCATCTTCCCCGAGGAATCTCGCAATTAGTTTCA
TTGGAAAGATTGGAGATGACTGGGTCCATGATTGCATTGGAGTTCGAGGAGGAGGCAAAT
GCAGAAAGAAAGAATGCTTGTTTAAAGGACCTGCAAACATTGAGCCGTCTCAGGGTTTGC
GGGGTAAAAATAAAATCGGCGGTTAAAGAGGGGGTTTTCGGAAATTGGTCAAAAATGAGA
CTCCTGACTCTGTATTGGGAAGCTGCAAATGGTCAAGATTACCTTCCCCAGGATATGCAG
GCGATGAAAGATTTAGAATGGATGACTCTTCACGGATGCGATGTGGAGCGACTGCCGAGT
TGGGTTACTCAATTTCAAAAGCTCGCATACCTTCGGCTACTTGGATGCAAGGAGTTGAAA
GATCTCCGCGCGGATTTGCCAAGTTTGAGACAGCTGTTTATATACGATTGCTATAAGTTG
GAGGAGTTGGAGTTGGGGATGGGGGCAGTGAGAGCAGCAAGTGCAAGTGGAGGGTTGGGA
GAGGGCGCGTCACCGCTATCCCCTATGCTCAAGCAGGTCTATGTAGGGGGTTGCCCGAAA
TTGAAGAGACTGCGTGGCGGATGGGACAAGCTGAATCATCTGGAGAAAATAGAAGGTTGG
AGACTATGGTGGGATGCAATCCAATGGGAGGATCCCAACATGAAAACATTACTTCAAAAT
AAATTTAAGGGATGGATGTAA
>PmNBS-LRR22
ATGGCGCAAATTGGGTTGGAACTGGCGACCAACGCCATAAGCGCCACTATTGTTGTGCTA
GTGCAAACGATGAAGGATGTTAAGGAGTTGGAAGGTAACCTCCAAATTCTGGAAACGGAC
TTTAGCATTATGGAGGCCTTCTTAAACGATATCCGCGACCAGTTCCAAGATCAGCAGAGG
AGTATCCCCGGATCGATCGAAATATGTCTCAAGAAGATGGACGACGCCCTTGGAGAGGCC
AAACATCTGATCGATCGGGCTAAGCAGCATAGAGAGCGAGGGTGGTGTCTCCGTTGCTGC
TGCTTCCTCTGCAACCCCAACATCCCCACTGAAGTTAGAGCATGGGAGACCAAATTTAAT
GGCCTCTTCCAAGAGCTTAAAACGTTCTTTTCAATACATGCCAATGCTTCGCAGGTTGTG
TCCACTGCAGCCCCTGAGGCAGAACTGCTTCTTCAACCTGTGCCAGAAGGCGGCTTCATA
GGCTTGCGCTTTCGATCAGCTCAGGGTCAGCTACAGGCATGGCTCACCGAACCTCAATGC
CCAGCTCGCGTGATCGGCGTGTACGGCATGGCGGGCGTTGGCAAGACGTCGTTGCTGAAA
GTCATCTATAACACCTACAAGCAGCAGGTCAGCGGTATCTTTGATGTTGTTCTCTGGTTT
ACTGTTTCTGATAACTTTAAGGTTAAGGAGTTGCAGAATGCCGTTGCTGAGGCACTCAAT
TTAAAGCTGGACGAAACTTCCAGCACTGAAGAAAGGAAGATGAGATTGTATGCGTCTCTC
CAAAAGAAGAAATTTCTGATCGTATTGGACGACATATGGACCCCAATCGATCTGATAAAT
ACAGTGGGCATTGGGTTTGGCAGCAGTAATGGAGGCAAAATCATAATCTCCACTCGAAAC
AGAGAAGTGATAGAGAGAATGGGGACGCTTCAGTACTCCATGATCGTAGATCCCTTGTCC
ACAGACGAAGGCTGGGAATTATTTAGAAGAGGAGCTTTTACAAATGGGGTTGTTCCGGAG
AGTAACATAGATGAGGCTACAGCCAGAGAAATTGCCTTGGAGTGCAAAGGCTTGCCGTTG
GCCATAACTGTAGTAGCTGCAGCGATGAGTTGCAAAAAGACGGACGATGAGTGGAGACGT
GCTTTGACTATGATGAAAATTGCAGATCCGTCCTTCCCAACTACTCACAGAACAATTGAT
GCAGAGCTCTATCAGCCTTTAAGATGGAGCTATAATGATTTGTCTGATCCTAATCTACAG
ATTTGTTTTCTATATTGTGCTGCGTTTCCTGAGGATGAATATATTAATGTGGAGGATCTC
GTGCAAATGTGGAGTGGAGAACGGTTGATCTCTCAACGAGAACAAACTTATTTCATGGAT
ATTGGCCGCGAGTACATAGATGTACTGGTAAGTAGGTGTTTGGTTCAGTGTATTGAAAGC
TTAGGTAATAAGTACAGGTATTTACGTATACACGATGTTCTTCGTGATATGGCAATTCAT
TTGGGTCAAAGGGAGGCGCACTGGCTACTTGAAGCTGGGCAAAAACAGAAAAATTTCCCC
GGTGGAGGAAACATTAGGGATTGCAAAAGAATATCGCTGCATAGCAACGATGTTCGTGAT
CTACCAATGGATTTTAAATGCCCACATCTTCTCAGTTTGATATTATCCTCCAATCAAAAT
TTGACACAGGTTCCAGACGGATTTCTCTCAAATATCACGTCTCTCAAGGTTCTCGATCTG
TCGGGGACGTCCATAAGTTCATTGCCAACATCAGCAGGGCAACTTACACAACTTGGATTT
CTTAACTTGTTTTCGTGCAACTCCCTAGAGGATTTGCCAGAGAGCATATGCAGTCTTTCT
CATCTTCAATTTTTAAATTTGGGACGGTGTAGCAGCCTACATTCGTTGCCCACTAGGATA
GGAAAGCTTAAAAATCTGAAGGTCCTGAATTTACTCTTTTGTAGCAATTTAAAGACCATT
CCACATGACGTCTTTCAGCTCACTTCATTGAACGGACTAATCTTGCCATCTCAATCTAGT
TGTGCAGTCAACGTAGAGGATCTCACAAATCTCTCAAATTTGAGGCGGCTCAGGGTTATG
ATAACGCCACCAAATAGAGTGGGTACGATTGGTCCTTGGTTGGACATGAGACACTTGTCG
CTAACATATAACCATGGTGCAGGTCCATTGAATGGTGATGTAGACGAGCCTATTCTTTGC
GAGAGCATCAAGCATATGAAGAAGTTGGAGAGTTTATATTTGGCGAATTATCAAGGCATA
AATCTGCCAAATTCCATTTGTCAGCTTCAAAATTTAGGGTCCTTGTGTTTGACGGCATGT
GACCAATTAAAGGAACTCCCTACCTTGGAGATTGGCAACGAAAGTACACGTGGTTGCTTT
CCAATGTTAAAGAACATGGAATTGAGAAATTTGTCCAAGTTAGAGAGTATGATAGGGTCA
TCAAATGAAAGAACACTGTCCAAACTTGAAAGTTTGCACATAGAAGGTTGCTTATTCAGA
GATAAATTACAATTGGAAGCGGAGGGGCTGCCAAACTGTATAGATATTCTTTTGAGTTGA
>PmNBS-LRR23
ATGGCGGATCTTACTGGGGATATCACATGCGTCGCCTCTTCTTCGTCTTCATCCACCAAC
ACTGGCCAGGTTTATGACGTTTTTTTGAACCATCGCGGTCCCGACACAAAGAAAGGCCTC
GCCAGCCATATCTACCGTCGGCTTATTCTTCGTGGATTAAATGTATTTTTGGACCAGCCA
GAACTACGCAAGGGAGAGGACATTCTTTCTCAAATCAAAGAGGCTATTCGAACCGCCTCA
GTGCATGTTGCAATATTTTCTCCAAACTATGCCCAATCAAGATGGTGCCTTGAGGAGCTC
GCACTAATGGTGGAATCTGGATCGACAATTATTCCGGTCTTCCATAATGTCAATCCTTCA
GACCTTCGGTGGACGCGGAGTCGAGATGGAGATGAGAACCAGAGTGAGTATGCTCGAGAC
CTGCATAGCCTCGAAAATAAGAGAACAGTCGAAGGGAACCCACGATTTGACTCTATCACT
CTGGAAAAATGGAGGAATGCTCTCCATGTTGTCTCAAATAAAAGCGGTTTAGATATAAAC
GCATGCAACGGTGACGAAGGGCAACTAGTTGATGAGGTCGTCGAAGAAGTGTGGCGAAAG
GTTAGGAAAACACCTCTTAATGTGGCCAAATACCCTACTGGCCTCGTTGAGAAAATAGAA
GATGTGGAAAGAATGGTGCTCTTGCAGCAGCAAAGCCAGAAGACTAAGGTTGTGGGAATT
GTCGGTCTTGGCGGTGTAGGGAAAACGACTCTTGCAAAAGAGTTCTTCAACAGACACACA
TCAAATTATGATCGATATTGTTTCCTGTCTGATGTGAGAGAAACCGCAGCGAAGAGCTCT
TTAAGTTCATTGCAGATAAAACTTCTCAAAGACTTGGCTCATGTGCAGAACGTGCAAATA
AGCAGCACCGATGAAGGCATAGAGGAGCTCCGAAAGCATCTCTCATCCCACCCCCGATCT
CTCATTGTCTTAGATGATGTTGATCATATTGATCAACTAGACGCATTGTTTTCACCAGTG
AAAGATACCATTCACGCCAGTAGTTTAATCTTGGTTACTTCTCGCAATAGGGATGTAATT
ACAAGCTCGGATATTCTAGACGGGTCTATTTACAAGCTAACAGGCCTTAACCGGCAACAG
TCTAGAGAACTATTCTGCTCCCATGCCTTTGACCAGAGTTGTCCTGTGACGGGATTTGAA
CAACTGGTTGAAGATTTTTTGAATTTCTGTGATGGATTGCCCTTGTCTCTTCAGGTCATC
GGAGCGGCTATTCGTGGAAAAGATTCTGAGTTTTGGAAAAGACAGCTAGACAAAATCAGA
AGAATACTTCCCCAGGATATTCATAGCAAGCTTAAAATTAGCTATGATGGTCTGGATAAA
GAAGAGCAGGAGATCTTTTTAGACGTCGCTTGTTTTTTTATAGGAGAAAACAGAGATACC
GCCATCAGAAGATGGAACGGATCTGGCTGGGACGGATGGCTGGGTCTCCGTAACTTAGAA
TACAGATGCCTTGTAGAGATCGACAGTGAAGAGTGTATAAGAATGCACGACCACCTCCGC
GATCTCGGCAGAGATGTAGCAGAGAACGAACATCCGCTTCGCCTTTCGCGATCAAATGTC
AATCTTCTCCCTACTCTTTCCCCCTCATCGCCTGTGCGAGGACTTAGCATGGATTATGGA
AATGGCCGCGAACAATTTTTCGAAAACGTTACGGGCAACTGCAACCTAAGCAGGTTGGAA
CTGCTTAGGGGTGAAGGTTCTTTTGTTGAAAGCATGTTCAGTGCAGGGGAGTTACGACAA
CTGATATATCTCCAATGGAAGAAGTGTCCGATCTCCTCAATATCTTTGCAAATTCCAACA
CTCTGGAAGGCTTTGAATTTAAGAGTGTTATACATACAGGGGCAGGCTTTGAACACACTC
TGGCAACATGAATCTCAGGCACCACTACAGTTGACGGAATTGTATATTGATGCTCCCCTT
TCAGAGGTTCCACAGTCTATTGGTAAACTGAATCAGCTCGAAAGAATTTTCCTCAAATAT
GGTGAATTTAACACTTTACCAAATGAATTCTGTGATATGCATTCATTGAAGCATATGACG
TTACAAAACTGTAAAGAAATGATGTTGCTGCCGGATTCACTTGGGATCTTGACGGGCCTC
CAGACTCTCGACTTCTCCGGGTGCTCCAGGTTGGAGCGGCTCCCAGACTCGGTGGGGCAG
CTGACGGGCCTCCAGCGACTCTACTTGAGCTGGTGCTCGAGCCTGCAGGGGCTCCCAGAC
TCGGTGGGGCAGCTGACGGGCCTCCAGACACTCTACTTGGACGGGTGCTCCAGCCTGCAG
GGGCTCCCAGACTCGGTGGGGCAGCTGACGGGCCTCCAGACACTCTACTTGGGCGGGTGC
TCCAGCCTGCAGGGGCTCCCAGACTCGGTGGGGCAGCTGACGGGCCTCCAGACACTCTAC
TTGGGCGGGTGCTCCAGCCTGCAGGGGCTCCCAGACTCGGTGGGGCAGCTGACGGGCCTC
CAGACACTCTACTTGGGCGGGTGCTCCAGCCTGCAGGGGCTCCCAGACTCGGTGGGGCAG
CTGACGGGCCTCCAGAAACTCAACTTGGGCGGGTGCTCCAGCCTGCAGGGGCTCCCAGAC
TCGGTGGGGCAGCTGACGGGCCTCCAGACACTCGACTTGGGCGGGTGCTCCAGCCTGCAG
GGGCTCCCAGACTCGGTGGGGCAGCTGACGGGCCTCCAGACACTCGACTTGGGCAGGTGC
TCCAGCCTGCAGGGGCTCCCAGACTCGGTGGGGCAGCTGACGGCCCTCCAGACACTCGAC
TTGGAAAACTGCACCAGCTTACAGGGGCTCCCAGACTCGGTGGGGCAGCTGACGGGCCTC
CAGACACTCGACTTGGGAAACTGCACCAGCTTGCAGGGGCTCCCAGACTCGGTGGGGCAG
CTGACGGGCCTCCAGAAACTCAACTTGGGCGGGCGCTCCAGCCTGCAGGGGCTCCCAGAC
TCGGTGGGGCAGCTGACGGGCCTCCAGACACTCTACTTGGGCCTCCAGACACTCTACTTG
GACGGGTGCTCCAGCCTGCAGGGGCTCCCAGACTCGGTGGGGCAGCTGACGGGCCTCCAG
ACACTCTACTTGGGCGGGTGCTCCAGCCTGCAGGGGCTCCCAGACTCGGTGGGGCAGCTG
ACGGGCCTCCAGACACTCTACTTGGGCGGGTGCTCCAGCCTGCAGGGGCTCCCAGACTCG
GTGGGGCAGCTGACGGGCCTCCAGACACTCGACTTGGGAAACTGCACCAGCTTACAGGGG
CTCCCATACTCAGTCGAGAACTTAACGAGACTCGAATGCCTTAACTTGTCTGGGTGTTAC
AATTTACAGATGCTGCCCAATGTTCAGCGTTTGAGTTTGAGCTCGTTGACTGAGCTTGAT
GTGTCTCACTGTTCAAAACTGCAATGGGGTGCTGGAGTAGTCGAGTCCCTGCGCCATCGA
CTGGGAAATGGCTTCATCGAAGAAGGCGGCGAAAACAGTAATGAAGAAAGTTGGGAAGAA
AGCGGCGAAAACAGTAATGAAGAAAGTTGGGAAGAAGGCGGCGAAAACAGTAATGAAGAA
AGTTGGGAAGAAGGCGGCGAAACAGTAATGAAGAAAGCGGCGAAAACAATGAAGAAAGTT
GGGAAGAAGGCAAAAACAGTAATGAAGAAAGTTGGGAAGAAGGCAGCGAAAACAATGAAG
AAAGTTGGGAAGAAAGCGAAAACAGTAATGAATAAAGCTGCAGCGAGTTGTATAATATAA
>PmNBS-LRR24
ATGGCATCTTCCTCCACATCGGCCTCCGCCTCCGCCTCCGCCTCCGCCTCCGCAGCTGAT
GGCAACAACTGCTATCAGTACCATGTTTTCTTGAATCACAGAGGCCCCGATGTTAAGAAA
ACGTTTGTCAGCCATCTTTACAATGGCCTCACGGCACACGGATTACAAGTCTTCCTGGAC
AAGGAAGAAATGCAAAAGGGAGAAAAGATCACTGATGAGATAGACGGCGCTATTAGAGCT
GCCTGCATCCATTTAGCTATTTTCTCTCCCAGTTATTGCCAATCACCCTGGTGTCTCAAC
GAGCTGCTGCTCATGCTGGAGATGAAGCTGACGAAGGGCTCAACCATTCTTCCCATATTC
TTCCATGTCAAACCTACAGAACTTCGGTGGACGGAGGGAGAAAAAGGAGTGTATGCTCAA
TCCCTAAGCTCGCTCCAAAAGAAAAGAACATCCAATTCTCAACCACGACACGATTCCGAC
ATCATTGGAAAATGGAAGAGGGCTCTCCATGATGTTGCAGAGATCAGTGGTTTCGAGCTG
GACGAGGCGCCTTATAATGGCGACGAGGGGAAGCTGTTGGCGGATGTCGTCGAAGAAGTG
CTGAAAGTAGTTCCAAAAATACCCCTGCATGTCGCCAAATATCCCACTGGATTAGCCGAC
AAAGTTGCCGATTTTGAGGAAAAAGTGTTATTGCAGAAGCATGAAAGTGCGGAGGCTAGG
GTCGTAGGAATTGTTGGACTGGGTGGGGTTGGAAAGACGACTCTCGCAAAAGAATTCTTT
AATAGTGCGAGAACAAAGTACCGTCGTTCCAGCTTTGTATCTGATGTCAGAGAAAAGCAC
CGTGGAGGATCCTTAGAGTCGTTGCAGAGACAACTTATTAAGGACTTGGATCAGCAGGAT
CTGCAAATAAACAACACTGATGAAGGTATCTCTCTTCTTAAAAGGCATCTCTCGGCTTCT
AACGCTCTTATGGTTGTTGATGATGTCAATCATATTGATCAGCTGGAAGCATTAATTTCA
CCAGCTAAGGATGTCCTTGGTTCTAGTAGCTTAATTCTAGTTACATCCCGCGACAAGGGC
GTACTTACAGATTGGGGTGTTGAAGATGGATTTATTTACATGCTCAAAGCCCTCAATCCA
CAATACTCCACAGAGCTTTTTTGCTGGCATGCATTCCGAAAACCTCATGCTGTTGCAGGA
TTTGAACAATTAGTTAATGATTTTTTGCATGCCTGCAACGGGTTACCATTATCTGTCAAA
GTCATCGGGTCGCTTCTTTATCGTAAAAATATTGAATATTGGAAAGCGCAATTGCGCAAA
ATTTCCAAAATACTTCCAGAGGATATACAGAAAACACTGAAAATTAGCTACGACAGTCTC
GACGAAGAGGAGAAACAGATATTCATAGACATTGCCTGTTTCCTCATAGGAGAAAGGAAG
GACAGAGCCATCATGATATGGGACGGATCCGGGTGGGAAGGATCGCTGGGCCTTCAGAAT
CTACAAAACAAGTGCCTCGTGGAGGTGGAGTTCGTTCGGAGTTGGGAAATTTTTACAAAG
AATGAGGCAGAATTTATAAGAATGCACGACCACTTGAGAGACCTGGGCAGATCTTTGGCA
GACAAAGAACATTTGCGTCGTATTTGGCGCGTAACTGGAAACCGTTCGAACCCGTCACCT
GTGCAAGGAATAAAAAATTCTGCGGAACGCGATCGTCTAGTTACTGAGTTGCAGCGGACT
GAACGTAGGGGTTCTTATTTGGAAAGCGTATTCAATGTTGACCAGCCACCGCAACCAGTA
ATGCTTCGCTGCTGTAACTATCCGTACTCCGCTTCAGAATTTTCGATGGAGAATTTAAGA
ATTTTGCATATAAAGGGGGACGATTTGGAAATACCGTGGGAACATGAATCTGAGGCACCT
CTGGAGCTGAGAGAGTTGTATATCACTGCTTCTAGATTGTCCAAGATTCCAGATTCCATA
GGACAGTTGAAGCACCTCGAGATGATTGTCCTCGGTAGTGACGAGATGTTTTCACAACTG
CCATTGGAAACTTTGCCAGAGGAGTTCTGTCAGCTACTATCCTTGAAACACTTGCAACTC
CGTCACTGTGCATATTTGCGGTCGCTGCCAGGTTCTTTTGGGAAATTGACCCGCCTCGAA
CATTTAGAGTTATACTTATGCAGCCGTATGGAAATGCTCCCAGATTCCTTTGGGAATTTA
ACCAATCTCCAGCGTTTAGAGATCACTTGCTGCTCTGAATTGCGGAAGCTCCCAGATTCC
TTTGGGGATTTAACCAATCTCCAGCATTTAGAGATCACTGGCTGCCATGAATTGCGGAAG
CTCCCAGATTCCTTTGGGAATTTAACCAAGCTCCAGCATATTGACTTGCGTGGATGCGGA
AACTTGTTTATGCTCCCAAATTCGTTCGAGATTTGTCTGGATGTTATCGGTTGA
>PmNBS-LRR25
ATGGCAGATGCTTCGTCCTCGGCCTGCTCTGCGTCAAATTCTTACTCCCGGTGCCACGAT
GCTTTTATCAGCCATCGTGGGCCTGATAGCAAGGACACCTTCGCCACCGCTCTCTATCGC
AACCTTGCTGATCGTGGAGTGCGAGCCTTCCTTGACAAAATGGAAATGCAGGTTGGATGT
AACATTACCTCGCAATTAAAAGACGCTATTCGAGGCGCGAGTGTTCATGTGGCGCTTTTC
ACTCAGAATTATGCCCAATCGAATTGGTGCCTCGATGAGCTGCTCCTCATGGTGGAGGCC
GACAAGTCCAACCGGGCTACCCTTCTTCCAGTATTTCTCGATGTCACGCCTGCTCATCTC
CGGTGGACGGGCCAAAATAAATCTGGACCGTATGCTGTAGCTCTGCACGAACTCCAAGAG
AAACGGGGATATGGCATCCAAAAGGTCCAGAATTGGAGAAATGCTCTTTCTTATGCTGCA
GGAATAAGCGGCTTGGAGCTGGCCAAGTTTAAAGGGGGCGAACTCGAGCTCTTGCATGAG
GTTGTGCAAATCGTTGTGAAAAAGGTTCGAAAACCACCCTTGTTTGTGGCAAAACATCCA
ACCGGTCTCCAACAAAAAGTAGAAGAGTTTGAATTGCGTGTGCGACGTGACCGGCAGAAG
GACGAGCAGGCATGCAAGGTTGTGGGGATTGTGGGATCCGGAGGAGTTGGAAAAACCACA
GTGGCCAAGCAATTCTTCAATGCTAACAGATCAATTTACGAAGGATCCTCTTTTTTGTTC
GATATGGCGAAAATGTCATTACCATCTTTACAGAGGAATCTTATTAAAGACCTTAAAGGT
ATAGATATCGAAATTCGGAGTTCCGCCGAAGGGTTGGGACAACTTGAGAGGAACCTGTCC
AATTGTTACTCTCTCATAGTATTAGATGATATAGATAATGTTGATCAACTGGATTTCTTC
TTGCCAATAAAGGATGTACTTCACCCCAGTAGCTTGCTTTTGGTTACAACTCGAGACAAG
CAGGTTCTTAGAAATGCAGACATCGAAGAGTTCTTCATTTATCACTTAAAGGAACTTGAT
ACAGAATACTCCCGAGAGCTTTTTTGCTTTCATGCTTTTTCAACGCCACATTCACCACCA
GAATTTAATAATATTGTAGATCGCTTTTTAAAGACCTGCGGTGGATTGCCACTATCTCTG
AAAGTGCTTGGGGCTTTGCTACATGGGAAAAATAGCATATCTGAGTGGCAAGACCTATTG
GATATACTTGGCCAAGAACTTCCTAAAGGTTTGCAGCAGAGCCTCAGAGTTAGTTATGAT
TCGCTCAATGAACAGGAGAAGCAAATATTTTTGGATATTGCCTGTTTTTGCATAGGAGAA
GAAAGCGATAAGTGGATTAAAGTTTGGAATGGCTCAGGTTGGAAAGGTTCGGCGGGTCGT
CTTAAAACTCTACAGGACAAGTGTCTTGTAGAGTTGGACACAGAAAAAGAAAATATTATA
AGGATGCATGATCTTCTCGTACTCATGGGAAGAAAGATCGCCCAAGAAAGAAATTTGCCG
ATCCGTATATGGCGCGGCACGTTCAGAGAAATTTTCGATCTCTTGGAGCAATCCTTATAT
GAAACAATAGAAGTGCGCGGAATTAGAATGGCCCCTCTGTCCAATATCGCTAGAGATACT
GATCACGCTGAGGAATGGCTAAAATTAGAAGAGCTACTAAACAGTAAGAAGGAGTTCCGA
ATCAAAAAGTTGCAAATTCTCGAAGGTGAAGGCGATTTTGTAGAAAGAATGTTGAACCTG
AGGATACTATCAAGCAACCTCATATCTCTCCGCTGGAATGACTGTCGCTGCTCATGCCTG
CCTTCTTTTTCAATGAAATATTTAAGAGTTTTAGAAGTGAACGGGAGGGAATTGGAAAGA
TTGTGGCCGGAAGACGAAAATTGGGCACCTCAGCAGTTGCTGCAGTTGAATATTGATGCT
CCACGGTTAGATTTGCCAAAATCATTAGGGAAGCTGCGGCATCTCGAAAAGATTGTACTG
AAAAGTGCTCGTCTAACGAGGATGCCAGATCCGTTGTGGGATTTGAGAGATCTTCAACAC
ATCGCTTTGGTTGGCTGTGAAAATTTGGAGATTCTTCCAGATTCTTTGGAGAATTTGACA
AATCTCCGATACTTGAATCTTAGTTTGTGCAAAAGTTTGAGGGTGCTTCCAGATTCAATG
GAGAAATTGAAAAAACTCCAATTCATCAATCTAGACTCGTGCAAAAAATTGGAGAAGCTT
CCACATTGCTTGCTGAATTTCCCAAATATCTGTTGCACCCCAGCCATCATATACAAGCAT
CACTCCGCCATAGACATTGACCTCAGTGGGTTCCCTTGTTTGAAGATGCTTCCAGATTCC
TTAAGGTATGAGAAACGTGTCAAAAAAATCAACCTTACTGGTTGCGAAAGTTTAAAGAGT
CTTCCAGACTTTTTGGGAGAGTTAACATGTCTCGCAGATATCAATCTGAGACTGTGCAAA
AGTTTGGAGATGCTTCCTGAGTCTTTTGGGAATTTGAAACGTCTCCATACCATCAATCTC
AGTGAATGTGAAAGTTTAAAGAGGCTTCCAGATTCTTTGGGGAAGTTGACATCTCTAAGA
GCTATCCATCTGGGACTGTGCAAAAGTTTGGAGATGCTTCCTGAGTCTTTTGGGAATTTG
AAACGTCTCCATATCATCATTCTCAGTGGATGTGAAAGTTTAAAGAGGCTTCCAGATTCT
ATGGGGAAGTTGACATCTCTAGTATCTATCCATCTGGGACTGTGCAAAAGTTTGGAGATG
GTTCCGGACTCTTTTGAGAATTTGACTTCTCTCTATGCAATCAATCTCAGTGGATGTGAA
AGTTTAAAGAGGCTTCCAGATTCTTTGGGGAAGTTGACATCTCTAAGATATATCAATCTG
GGACTGTGCAAAAGTTTGGAGATGCTTCCAGACTCTTATGGGAATTTGAAAGACCTCTAT
GCCATCGACCTCAGTGGATGCAAACATTTAGAGAGGCTTCCAAATTCATGGGCAAATCCA
CTACTTCGACATCTGCATTTGAAGGGTTGCTCCAGTTTGACCATGTTGAATAAAACATTT
GGAAATCTCTCTGCGCTTGAATGCTTAGATCTATCAGGTTGTCCCCAGGTGGAATTTTTG
CCGCCGGAATTTGAACGTCTACCGTTTCTGAAAAAATTAAATTTGTTCGATACAAACTTA
AAAGAGTTCGCTTTTGATGTTGTCTCTTTCAAAAATTTGGAAGTCCTCAGATTAGGAAGC
CCTCTGTTGGAAGTGTTGCCAGCTTCACTTGGTTACCTCACGAAATTAAGGCAGTTGTGG
CTCCATGGATGCGTGCAACTACAATGTTTGCCGGATTCAATTGAACTGTTGACTGAGTTG
ACAGAGTTGAATATACGGGAATGTGGAATACAATGCTTACCACCAGGTATCATGAAGATG
AACGAGTTGAGAACGTTAGCATTACACAGGTGTCCTTTAAGGGAACTGCCATTTGGAAAG
ATTGAAGGAGAAAAAGGAATGCTTGGGCTCAATGTTTTGCAGCTGAGCGGCATAGAAATA
TGTGAGGTATCCTTTCCTGAAGGTGTTTGTCCAAACCTTGAACATCTATCCATCACTTTC
TGTAATGACCTGGTTGAAGTGAGAGCATTGCCAACAACATTGATATCTCTAGATTTAAAG
GGGTGTCGTCCATTGATGAAAACAGCAGGGCTTTGTGGTCTTGCAAACCTCAGAAAACTG
AACATGAGTGGGTGTGATAAATTACAAACAGAAGCTCTGCCAGGGCTTCAAACTTTAATT
TCTTCAGATTGTACATTATTAAACACTCAAGTTGACACTTCCGACGGCAAGGAGGAGGAT
GCTTTGTTGGAGGTGTTTTGCAACCATCTTGCGTAA
>PmNBS-LRR26
ATGTTGAAATCATCTCATGGGCCCAAGTTTATTCCCATATTCTGTGACGTTGAGCCTGTG
GAACTTCGTTTCATTAAGAAGGGATGTTATGCCAAAGCCTTTCAGAAACACCTTGCAAGA
GAATCCAAGAAACTTGTGGATGAATGGGCGAAAATACTCAGAGAAGCTGCAGACATTTCT
GGTAAGGTGTTCAAAGGGAAGAAAGCACTCGGAGAAGCCGCAGGCACTTCTGATAGAGTG
TTCAATTGGAAGGAAAGTGACTATGGAAAGCTTGTGAGAAACATTGAAAACATTGTAATA
GAACACGTCAAACGGGACCCATTAGAGTTGCCCCCTCGCCCAGTTGGACTAGACCAGGCC
TGGAAGGATTTGGATGATCAAATTAAGAAACAAAGCTCCAAAAGGGTAGTAGTAATTGCC
GGATTAGGCGGTATAGGGAAGTCAACTCTGGCGAGATATATCTTCAACGAATTGAGCCGT
TCGGAGTTTAGAAGGGCTTCTTATTTGTCTAAAGTCAGAGAAACAGATCATCGTGATTTG
CAGCGGCAGCTGTGTCGTGATTTGCTGGGCAAAAATATGTCTGATAGCTGGAGGGAGGGG
AAGACTATGTTACGAAAGGGTCTAAAAGGATTAAAAGTTTTGATTGTTTTCGATGATGTG
GATGACAGGGAGAAAATAAATGATGAGGATGACAGGGAGAAAATAAGAAGTGTAGTAGAT
CTGGATGCAGTGGAACCTGGTAGTCTCATCTTAATAACATCTCGTTATAAAGATATAGTG
GGGGGCTCATCTGAAAGCACTTTTTTGTATGATTTAAAGCCATTGAAGCGAAACCATGCC
CGGGAGCTGTTCTGCCATCACGCCTTCCATCAATTAAATCCACCTGAAAAATACGGAGAT
TTGGTGGAGGATTTTTTGAAAATTTGTGGGGGTTTGCCTCTCTGCTTAAAAGTTTTGGGG
GAGCAGGTATCTAGCAATTCTGATAGAGCGCATTGGGAGCGGCAGTTGAAATTATACTCT
CAAGGAGCGAGTCTGCCCGAAGCAAACGATGTAATTAAGAAATTATTAAAATGGAGTTGC
AAAGATATGGACAGGGAACAGCAAAGGATGCTTTTGGACGTGGCTTATTTTTTGGTGGGA
GAAGACAAGGAACTGGCTGTTCAAGTGTTAGAGGGATTAGATTATAGGCAGGAGGACGTT
CACTACTCCCTCAAAAGGCTCTGTGAAACTTACCTTATAAGTTTCAAGAACGACGTGGAC
TATCATCATGATGAAACTGAAAGGGAGCAACTTCGACAAAGGCAGAGTCAGCGAAGATTC
ATGGATTGGCAACAGTTTGAGGCATCGGGAACATTCAAAGGTTGGGAACATTCTATGAAG
GAGGCATCGCGATCATTGTCAGCGGGATTCATGGATTGGCAACAGTTTGAGGCATCGGGA
ACATTCAAAGGTTGGGAACATTCTATGAAGGAGGCATCGCGATCATTGTCAGCGGCTTTA
ACGAAGCGCAGTTCAAAACTTATAATGCATAATCAAGTCCGTGAAATGGCTCGATATATT
GTTACAGAAGATCAAAGCGAGCCACTACGCCTTCGCTTCGCAGTGGATATCGAAAAGCAG
AGCGCATCAGTTTCCCGTCCGGTACGAGGCATCTGCATCCGTGAAGATCAGAGTCCATCT
CAACTCCCAATGGGCATAAACATTACGGGTGTACGTCTTCTGCTTGTTGAACATCCCATA
CGTGACCTCTCGACGTTTCTTGGTTCCATCTCCGGGAATTTGGTATGGCTTCGTTGGCGT
GTTTCTCCCTTCATTTTCCTTCCTCGTACCATTTCAGTCAGAAATTTAAGAGTTTTGGAA
CTTCAAGGTCAAGACGTCCACCTTGAAAATTTCTTCAGTTCTATTCATGAGATACCTTTG
GATTTGCGTGTGCTCGACATGGATTGCACAAGGTATGCATCTTCAAGTGCTTCGAGCAGC
GCCCATTATTCCAAGAAATCATTTGATGGAAGTAGTTTTTTCCGTTTTCTTCGATGGATA
GGCACTTCGATGCAAAAGTTGACTCAGATAGTGTTGAATATAAATTCAGAATTACTCCCA
TTTGACTTCGCGGAGCTTAAAATGCTAAGACATTTAGATCTATCTGGCTCTTCTAATCTA
ACCTCATTGCCCAATTCCTTCTCTCAATTATCGCAACTTCAATATTTGGCATTGCGAGAC
TGCAGAAGGTTATCCATCCCAGTGGATATTTTGGGAGAGATTTCCACACTGGAGCATATC
GACTGCAAAGGCTGTGTTCAATTGAAACACTTGCCACAGGGAATCGCCTCTCAGAGGCGT
TTAAGATACTTGAATTTACTAGAGACTAGTTTACTAGAATTGCCCTCGAACTTAGAACTA
CTGTGCGAATTAGAACAACTAATGATAGGGAGCAATAGATTCAGAGAGTTACCATGTTCC
GTGGCCTTTCTAGGGAAGTTAAAAGAGTTGTTTCTGGTTGGATGCTTCAAATTGGAGCAT
ATCAGCATGCCTATTGAACAGCTCACATGTTTGGAAAGGTTAGAAATATATGCCTTCATG
GTGCGGATATTACCAGCAGGAATCTTACTGCTGAAACATCTGAAAGTTTTGACTATAACC
TCTTGTCCAATACAAAACTTTTCCTTGGATAACAATGTCATGGATGCTTTAACAGATTTG
ACTTTGACCCACACAGACATATCCTACTTGAGCATTCCTGCCGGTGCTTGCCCTCTGCTG
GAAATTGTTGATCTTTCACATAAGAGTCGTCTGAGGGAGGTTGAAGTCTCCCAATCAACC
ATTGTAAAACTGAATCTGGAGGGTTGCCGGAATTTGCAGGATGTTGAAGTCTCCCAATCA
ACACTTGTAAAACTGAATCTGGAGGGTTGCCAGAATTTGCAGCATATGAATCTTCCAAAA
CTTGGACGTCTCAAATTTCTCAACATAAAGAGGTGTGGTTATGTCGGAATCCAGAATGTT
GCAGAATGCGGGTCACTGGAAGAGATTACGGCGGAGGAGTGTCGTTTCACGATCGAAGCA
GCATGGAGTCAGTTGGGACGGCCAGCATGGAGTCAGTTGGAACGCCTAAATTTCTTCACG
TTTACACAAGAGTTTCACAACTTTTGTAGGAGATGGCCGATGCACTCTGAAATCACGATG
GCAGCAAAGGAGTTTGAAAAATTACTGAACAGTTTTCATGGTGTGACACTGCGGGAGGTC
CCTGTCACAGAGGAATCTCCGCTGGTGCTAGAGAAAGTACATTCACACAGTGCAATATTG
ATGTGCTTTATCACACACAATGATGACTTTGCTGTAACATTCGAAACATGCAATGGTGGT
GCCCGATCAGAGGAGTATGTAATCTGCCGTGATTACCTTCGTAGCAGAGCATGGGTACAT
TTGTATATGTGGACACAACGCTCCACATTATTTACAGATGAAGATAATTTCTACGACAAT
GTGAGTATTTCCCACTGGAGGAGATTGAATGTGGAGGGCGGTGACAGGGGATGGATACTC
ACGTTTTCAAGTGAAAACCATGTTTTAGATGTGTTGAATCAAATCATAAATCCTTCCGCC
AAAGTGGAAGGTGAGGAGTGA
>PmNBS-LRR27
ATGGCAAACGTTAACTTTACCCCCGCCCGTGACGGAACATCCTCCGCATCCACCTCCCAG
GGCAATACCAACAGCTATGTGTATCAAGTGTTTCTAAATCACCGCGGTCCTGATGTGAAG
GAAGGACTCGCTAAAGATATCTACAATCGCCTTAAAAATCTCGGATTATCAGTTTTTCTG
GACCAGGAAGAACTGCAAAGAGGAGAGGAGTTGGATGCCCAAATCGAAGGGGCTATTCGA
ACAGCCACTGTTCACGTAGCGATATTCTCACCAACTTATGCAGAATCAAGATGGTGTCTC
CACGAGCTCGTACTGATGAGGGAACAGATGTTGAAGTCGGGGTCAACAATAATTCCGGTT
TTCTACAAAGTCGAGCCCGCACAAGTTCGGTGGGCGAGCGGCGAATATGCTCGACACCTT
GGCAAGCTCGAACCACGACACGGCTCCAAGACCATAGAAAAATGGAGGAATACTCTTTCT
GCTGTGGCGAATATAGTCGGTTTTGAGCTGAAGGACAAGGAAGAGTCGCAGCTCGTCCAG
GAGGTCGTCCAACAGGTTGTGAAAAAGGCTCGCAAACCGCCTCTCGACGTCGCCAAATAT
CCTACTGGCCTCGATGAAAAAATTAAAGATGTGGACAGAACATTGTCACTGCAGCGGCAA
AGCGAGAAGGCTACAATTTTGGGAATTGTAGGTTTTGGCGGGGTCGGGAAAACTACCCTC
GCTACATATTTCTTCAACAGAGAGAGAGAGAGATCAAATTACAGTCGATCTTGCTTCTTA
TTTGATGTCAGATCCAGAAATTTACCTTCTCTGCAGAGTAGCCTTCTTATGGAGCTGATT
AAATTGAATGTACAAATAGATAGCGTCGTTGAAGGCAAAGGGATGCTCAAAGAGAATCTC
AAAAGAGATCAACGGTATCTTATCATTTTAGATGATATCGATCATATTGATCAACTGGAT
GCATTATGTGCACCCGTTATAGATACTATTGATGTAGGTAGCTTAATTTTAATTACATCT
CGTAATAAGGATGTGCTTAGAAACTTTGGTATTGATGAGTCATCCATTTACCCACTGAAA
CGCATCAAGCCAAAGCAATCGCAAGAGCTCTTTTGCTGGCATGCCTTCGGTCAACCCCGT
CCTGTTGTAGGATTTGAAGAAGTTGTTGAGAACTTTTTGAAAGTCTGCGATGGTTTGCCC
CTGTCGCTTAAAGTGCTTGGGGCGCTTCTTCGTGGAGAAGATGACTTGAGGCACTGGAAT
GCGCAATTGCGCAAAACCTCCAAAGTACTTCCGAAAGCTATAGGGAGCACACTCAGAATT
AGCTATGATGCTCTAGATAAGGAGGAAAAGCAAATATTTTTAGATATCGCCTGTTTCTTT
ACAGGGAAAGACAGGGATGCCGCTATAAGAGTATGGGATGGATCCAACTGGGAAGGGTTG
CTGGGTCTTCGGAAGCTGGAAAACAGATGCCTCGTGGAGGTGGACAGTTGGAACAGTCTC
AGAATGCACGACCACCTTCGAGACCTAGGCAGAGATATAGATGAAGGTCTAGAACATCCC
CGTCGTCTTTGGCACTTCACAGAGAATTTTCCTGATAATTTGGCTCGTCGATCATTTGTG
CGTGGAGTTAGCAGGTCCAACCGAAGCATGTTGCAGCTGTTTGGGACTGAAAGTGACTCT
GTTGAACGAATATTCAGCAGTGAACAGTTACCACCGCTAGTATATCTGCACTGGGAGGGC
TGTCCGAAGTCCTCTTTAGCTCCCTCGATTCCATTAAATAATTTAAGTGTGTTACATATA
GAGGGGTATCAACTGGAAACACTCTGGCAACATGAATTTCAGGCACCTCTGCAATTGAGG
GAGTTGCATATTGAAGCTCCCGGCCTTTTAGAGCTTCCAAAGTCCATTGGAAAACTGAAG
CATCTTGAAAAAGTTTTTCTGAGAACTTATTGTCTTAAAACTATTTCAAATGAATTTGGG
AAGTTATCAGGACTCCAAAGTCTTCACTTGAGGTGCCAGCAGCTGCAGACGCTACCAGAG
TCGATTGGGAACCTGTCGGGCCTCCAAAGTCTTCACTTGAAAGAGTGCTCCAGTCTGCAG
ACACTCCCAGACTCAGTGGGGAACCTGTCGGGCCTCCAAAGTCTTCACTTGGAAGAGTGC
TCCAGTCTGCAGACACTCGCAGACTCAGTGGGGAACCTGTCGGGCCTCCAAAGTCTTCAC
TTGGAACGGTGCCGGAGTCTGCAGACACTCCCAGACTCAGTGGGGAACCTGTCGGGCCTC
CAAAGTCTTGACTTGAAAGGGTGCGGGAGTCTGCAGACACTCCCAGACTCAGTGGGGAAC
CTGTCGGGCCTCCAAAGTCTTGACTTGAGGTGGTGCTCCAGTCTGCGGACACTCCCAGAC
TCAGTGGGGAACCTGTCGGGCCTCCAAAGTCTTCACTTGAGCGGGTGCAGGAGTCTGCAG
ACACTCCCAGACTCAGTGGGGAACCTGTCGGGCCTCCAAAGTCTTGACTTGAAAGGGTGC
GGGAGTCTGCAGACACTCCCAGACTCAGTGGGGAACCTGTCGGGCCTCCAAAGTCTTCAC
TTGAAAGAGTGCTACAGTCTGCAGACACTCCCAGACTCAGTGGGGAACCTGTCGGGCCTC
CAAAGTCTTGACTTGAAAGGGTGCGGGAGTCTGCAGACACTCCCAGACTCAGTGGGGAAC
CTGTCGGGCCTCCAAAGTCTTCACTTGCGCGACTGCTGCAGTCTGCACACACTCGCAGAC
TCAGTGGGGAACCTGTCGGGCCTCCAAAGTCTTCACTTGTACTGGTGCTCCAATTTGCAG
ACACTCCCAGACTCAGTGGGGAACCTGTCGGGCCTCCAAAGTCTTCACTTGGGCAACTGC
TGCAGTCTGCAGACACTCCCAGACTCAGTGGGGAACCTGTTGGGCCTCCAAAGTTTTCAC
TTGGAAGGGTGCTCCAGTCTGCAGACACTCCCAGACTCAGTGGGGAACCTGTCGGGCCTC
CAAAGTTTTCACTTGGAAGGGTGCTCCAGTCTGCAGACACTCCCAGACTCAGTGGGGAAC
CTGTCGGGCCTCCAAAGTCTTCACTTGAAAGAGTGCATGAGTCTGCAGACACTCCCAGAC
TCAGTGGGGAACCTGTCGGGCCTCCAAAGTCTTCACTTGAGCGGGTGCAGGAGTCTGCAG
ACACTCCCAGACTCAGTGGGGAACCTGTCGGGCCTCCAAAGTCTTCACTTGGAAGAGTGC
CGGCGTCTGCAGACACTCCCAGACTCCGTGGGGAACCTGTCGGGCCTCCAAAGTTTTCAC
TTGGAAGGGTGCTCCAGTCTGCAGACACTCCCAGACTCAGTGGGGAACCTGTCGGGCCTC
CAAAGTCTTCACTTGAGCTGGTGCTTGAGTCTGCAGACACTCCCAGACTCAGTGGGGAAC
CTGTCGGGCCTCCAATGTCTTGACTTGAGGTTTTGCTCCAGTCTGCAGACACTCCCAGAC
TCAGTGAGGAAGCTGTCCGGCCTCGATGTCTTGACTTGA
>PmNBS-LRR28
ATGGAAAACCATAATCTGCCATCTCCATCCTCGTGCCCCTCCACCTCTGCATCAATCTCA
TATGCCCACAACAACTCCTATGTATATGATGTGTTTATAAACCACCGTGGGCCTGATTGC
AAGAAAACTTTGGCCACCGATCTTTACAATCGCCTTCGCGGATACGGTTTGCGAGTGTTC
CTGGACCAGCAGGAATTGCAAGAAGGAGAACCCTTACCTTCTCAAATCAAAGGTGCTATT
CAAAAAGCATCCGTTCATTTAGCGATTTTCTCTCAAAATTATGCCCAATCGAGCTGGTGC
CTGGAAGAGCTCGTACTCATGTTACGGTCTGGGGCAACAATTATTCCGGTCTTCTACGGC
GATGTCAAGCCTGCACATCTTCGGTGGGTGGAGGTCAAGCCTGAAGGACAGTATGCTAAA
GATCTGCTCAAGCTCGAGAATTCGAAAACAGTCGACATTGAAACCCGTCAAAACAAGCCA
CGTTACGGACCCAACACTGTAAAAGAATGGAGGCAGGCTCTTTCTCAGGCTGCAGACATA
AAAGGTGTTGAACTGGAGAATTATAATGGTGACCAGCATCAGCTCATCCAACAGATCGTG
GAAAGTGTGTTAAAAAACGTTAAGCGACCAGTCCATGTGGCGAAATATCCAATTGGTTTG
GATCAAAAAATAGAAGATTTTGAAAAGGCAGTGTCATTGCAGCCGCAAAGCAGCGAGACT
AGGGTTATAGGAATTGTAGGGCCGGGCGGCGTTGGCAAAACCACCCTTGCAAACGAAATC
TTTAACCGTCGGCAATCAAAGTATGATCGAGCTTGCTATTTATCTGATGTCAGTGGGAAA
TCTGTTGAATTCTCGCAGAGAAAACTTATTGAGGACTTGGCTCGACGTTTTGAGCAAATA
GCCGACATTAAAACTGGTATAGATAAGATCGAAACATATCTCGCATCTCCTCTTGCTCTC
CTAATTGTAGATAATGTGGATAACATTAACCAGCTGGATGCATTATTTGTACCATTGAAA
GATAAGCTTAGTCCAGGTAGCTTAGTTTTAATTACATCTCGCAATAAGGATGCTCTTATA
AACTCGGGGATTGAAAACTCGTCTATTTACGAGTTAAATGGCCTCCATCAACAACACTCC
CAAGAGCTCTTCTGCTCTCATGCCTTCGGCCAGCCTAATCCTAGAGAAGGATTTAGAGAA
GTGGTTAAAAACTTTTTGGATGTCTGCCAGGGATTGCCCTTATCTCTTCAAGTAATTGGC
GCGTCTCTTTATGGGAAAGATGAAATGGAGTTTTGGGTAGCACACTTTAACAAAATCTCC
AATACACTCCCCGGTGATATAACAAGCCGGCTTAAAATTAGTTACGATGGTCTCGATAAT
GAAGAGAAACAGATGTTCCTAGACATTGCCTGTTTCTTCTTGGGAGAATACAGCGATACT
GCCATAAGAATCTGGGGTGGATCTGGCTGGAACGGATGGTTGGGTCTTCATAAACTACAG
AACAGGTATCTAATAGAAGTGGACAGCGAAAATCGCATAAGAATGCACGACCACCTGAGA
GACCTGGGCAGAGATATTGGAGAGAAAGAATCTCCGCATCGGCTTTGGCGCGGAACTGAG
GACCTTCATCTTAATCTGCTCGATAACAATTTTCAGGTGCGCGGAATCGACATGGTTCAC
CAACATGGCTCCGAATGGCCTGATCCACAATCGTTCAAAACCCTTGCTGAGCGGTGGAAC
GATGTTTGGTTAAAAAATATGGGTAAGTTGCAGCTGCTTAGGGCTAAAGGCGATTATGTG
GAAAGCATATTCAGTGGTGTGCAGTCAACACAGCTATTGCTTCTAGCACCACGGCTAGTG
TGGCTCTCCTGGGATTCATGCCCGTGCACCTCCCTACCTACCTGGATTCCACTACAGAAG
TTACGTGTTTTAGAAATAAACGGGAGCAAATTGGACACACTGTGGCCAGATGAATATGAT
CAGGTACCTCTGAAGTTGAGAGAGTTGATTATTGATGCTCCTCTTTCAAGGATTCCAAAG
TCAATTGGCAAGCTAAAAGATCTCGAAAAACTTGTGCTGCGCCGGAATGAACATGTGGAG
GAGGCTAATCTCAAAACTTTTCTGGATGAACTCTGTCATCTGAAGTCTCTGAAATTCTTG
GTGTTAAGGAAATGCTCAAATATGGAGTCACTGCCAGATTCCTTTGTAAACTTAACGAAC
CTCGAACATCTCGATTTGTCTGAGTGCTCCAATTTACAGAAGCTGCCAAGTTCCTTTGGG
AAATTACAGAACCTCGAACTTATTGATTTATCTGGGTGCGTCAGGTTGAAAACGTTTCCG
CCTGGACGTTGGAAACGTAAAAAGCCTCCCAGAAATTAG
>PmNBS-LRR29
ATGCCGGGCAGAGTACCCATAAAAGTTATAGCGATCTTGAACGTAATTAACCCTTGTCAC
TTGTGTGCTTTCCGAAACAATATCATTTTCATCACAGTGTCACAGTCCCCAAACCTGAAG
GTAATTTTGGAGACTATGTGGGAGAAGATTGTTCGCAGGAAGAAACCTGTTTTTCAGAGT
GTGGAGGATGCACACAGACAGCTGCAGCAGCAGCTGCTGAGGCAAGCTAAGCCAACTCTG
GTGGTTTTCGATGATGTCTGGTCTAGGGCAAATTTGGAAAACTTGATATTTGAAGGTGAA
GGTTATAAAACCCTTGTAACAACCCGAATTCGTTCTATCATACCCACAGCCACCTCTACC
CAGATTTATGAATTGCCGGTGCTGGATGATGCCAATGCTCAGTCCCTCTTTTGCTTCTGG
GCTTTTGGACAGAAATCAATTCCAACAGATGCAGATGAACATCTAGTCAAGCAGGTGCAA
GCAGAATGCAAAGGCCTGCCACTCGCTCTGAAGGTGATCGGAAGCTCTTTGCGTGGTGAA
AGTCGCCCAGTGTGGGAGAGTGCTAAGAACAAGCTCCTGAATGGGGAGTCAATATCAGAT
TATCATAAAGAAGGACTTCTTAGATGCTTGGAGAGCAGTATTGATGTCCTGGATGAGGAA
GTACGGGAGTGCTTCTTAGACCTGGGGTCCTTTCCAGAGGATAGGAAAATATCTGTGGAT
GCATTATTGGACATCTGGGTTTATGTGCGAAAGATGGAGTGGCACGATGCTTTTGTTATC
TTATTGGAACTCGCTAGTAGGAATCTGTTAAACCTAACAAGCAATCTCAGGAGTTGTGCA
ATCAATTATGGAAGTACCTCGGAGCTCTACTTTTCTCAACATGATGTAATGCGAGACTTG
GCCCTATATTTGGCATCCCGAGACTGGATTGTGAACAGGAAGAGGTTGTTTATGCCTAAA
AAGGAGGATGGATTGCCAGGGAAATGGGAGCTACTCAAAGACCAAGCTTTTGATGCGCAA
GTTGTTTCAATTCACACAGGTGCAATGGAAGAGGATCAGTGGTGCGAGATGAATTTTCGA
CAAGCAGAGGCCTTGGTTTTAAATTTTTCTGCGGGCAGCTACTTTCTTCCTTCGTTTTTA
AGTTCTATGACAAAGCTTAAAGTCCTCATAGTACTCAATTATGGATCAAAGAGAGCCACA
GTAAACGGATTACCGTCGCCATCTTCTCTTCCACAGCTTAAGACCATTCGCTTGGAGAGG
TTGAATGTGCCCTCACTTCAAGAGCAGAGCAAACTCTTTCAAAACTTAGAAAAACTCTCG
TTGAGCTTATGTGAAGGACTTGGAAATATGTCCAGGTTTAACACCACCCAGTCCAGCCTA
AAGCTTCCCATAATGCTAGATTTTAACTTGGACCACTGCTGTGATTTGGACGAGTTGCCC
TCTGATATTTGCGACATGTCTTCAGTGGTAAACTGGTCTATCACCAACTGTCACCTTCTT
CAAAAGTTACCTGATGACATGGAAAAGCTTAGCTCTTTAAGAATGTTAAGGCTATCTGCA
TGTCTAGGCTTGAAAGAGCTACCAGCATCCATTGGAAAACTTGGGAAGCTTGAATATCTG
GACATTTCGCTGTGTGAGTGCTTAAAGGAACTTCCCGAGGAAATAGGACAACTAAAGAAA
CTCCAAGTACTTGACATGAGAGAGTGCTCTCGTTTGAGGAAGCTACCTAAATCAGTGGAA
GGCATGAAATCTCTGAGGCATGTTATCTGCGATGAGAAGATTGGGCAGCAATGGTTGCGT
GTCAAGAGCTCTGTTCTCAACGACCTTAAAGTTGAAATTGTGGATGCACATTTCAGCTTG
GATTGGCTCGATGGTTGA
>PmNBS-LRR30
ATGTTATCCTTCCCAAGAATCAGTGAAGGAAATCACATCCTTCACACGTTCGATGGATTT
AATTGCAAGAAGCTAAGCAGTAGATTGGATGCGCTGCTCGCAGATCTTATTCAAACAGTT
CAACCGCTCTATATGTCGAATCTCAAAGCACCAAAAAATGAGCAAAATACGACCTATGAG
CGATTCCTGAGCATCCTCAAGGATGGCGTTGAATTGGTTAAAAACTGTGAGAAAATCAGC
TGTTATAACATTTATCAGAACCTCAGATATGCTTCTAAAATCCACCAATTGGAGAAGGAG
ATATTCTACTTCGTTCAATACCAGATGCCTGTCCAATCGGTCGTTGATATTAGGAATCTG
ATAACTGAGTTGAAGAGTCTTCGACATCTGTACGAGTCGCGGTCGGTGGATGAGAGAAAG
GTGCATGAAACAATTGTGCCCAACCTCACCAATGATCCCCTTGAGAATGCCACGATGCTT
CAACAAATGGGTCCAGATACCATTTTTGATGGAGCTTTCGATGAAGCTCCTCCCTGTAAA
TATAATGGTTCTTTAAAGACTGATTTTGTAGTGGGTTTGGAGAAAAATATTTCGGATTTG
AAGCAGATTCTGCTCCAAAGAGAGGTGTCCGTTGTTGGAGTACATGGTATGGGCGGTGTT
GGCAAAACAACTATGGCGTTGGCCCTCTCTAACGATCAAGACATTAAAGGTGCCTTCAGG
AACAATATCATTTTCATCACGGTCTCACAGTCCCCAAACCTGAAGGGAATTTTAGAGACT
ATGTGGCAGATGATATTTCCAAGGAAGAAACCTGAATTTCAGAATGTCGAGGATGCACAT
AGACAGTTGCAGCAGCAGCTTCTGAGGCAAGCCAAGCCAGTTCTGGTTGTACTGGATGAT
GTCTGGTCTAAGGCAAATTTGGAAAAGTTGTTATTTGAAGGGCAAGGTTACAAAACTCTT
GTGACAACTCGAGATCGTTGTACCATCCCAACAGCAACCTCTATCCAGCTTTATGAATTG
CCGTTGCTGGATGAGGCTGATGCTCTGTCCCTTTTCTGCTTTTGGGCTTTTGGACAGAGA
TCTGTGCCAAGTAATGCAGATGAACATTTAGTCAAGCAGGTGCAAGCAGAATGTAAATGT
CTGCCACTTGCTCTGAAGGTGATTGGCAGCTCTTTGCATGGTGAGCCTCGCCCAGCGTGG
GAAAGTGCTAAGAAGAAGCTTTCAAATGGGGAATCGATATCGGATTATCACAAAGAAAGG
CTTCTTAAATGCTTGGAGACTAGTATTGATGTCCTGGATGAGGAGGCACGAGAATGCTTC
TTAGACTTGGGGTCATTTCCAGAGGATCGAAAAATCTCGGCAGATGCATTACTGGACATT
TGGGTTTATGTGCGAAAGATCGAGTGGCAAGATGCTTTTGTCATCTTATTAGAACTTGCT
AGTAGAAATCTTTTGAACTTAACAAGCAAACTCAGGAGTCAAGCGATCAACTATGGAAGT
GCTTCTGAGCTGTACTTTTCTCAGCATGATGTAATGCGAGACTTGGCCCTATATTTGGCA
TCTCGAGACAGTATGGTTCGTAGGAAGAGGATGCTAATGCCTAGAAAGGAGGACAGTTTG
CCAGCAAAATGGAAGCTGCTCAAGGATCAAGCGTTTGATGCTCAAATTGTTTCCCTTCAC
ACAGGTGCCATGGAGAAGGATCAGTGGTCTGAGATCAATTTTCGTCAAGCAGAGGCTTTA
GTTTTACTCTTTTCTGGAAGCAAATACTTTCTTCCAACATTTTTGAGTTCTATGAAAAAA
CTGAAAGTCCTGATAGTATTCAATTATGGGTCCAAGAGAGCCACAATGAACGGTTTACCG
GCCTTATCTTCACTTACTCAGCTTAAGACTATTCGCTTGGAGAGGCTGCATGTGCCCCCA
CTTCAAGGGCACAGTAAAGTCTTGCAGAACTTAGAGAAGCTATCTTTGAGCTTATGTGAA
GGGCTTGGAAACATGTCTGGGTTCAACAACACCCAGTCGAGCATTAAGCTTCCAATAATG
CTAGATGTTAACCTGGACCACTGCTGTGATTTGGAGGAGTTGCCCCCTGGTATTTGTGAC
ACGTCTTCAGTTGTGAATTGGACTATTACCAACTGTCATCTCCTTCGAAAGTTACCTGAC
GACTTGGGGAAGCTCAGCACTTTAAGAATGTTAAGGTTATCCGCATGTCTAGGCCTAAAA
GAGCTTCCACAGTCTATTGGAAAACTTGGAAAGCTGGAATATCTGGACATTTCGCTCTGT
GAGTGCTTAAAAGAGCTTCCTGAGGAAATGGGACAACTAAGGAATCTCGAGGAGCTTGAC
ATGAGAGAGTGTTCCCGGTTGAGGAAGTTGCCTAAATCAGTTGGAGGGATGAAATCTCTA
AGGCGTGTTATTTGCGATGAGAAGATTGGACAGCAGTGGAAACGTGTCAAGAACTCTGCC
ATCAAGGAGCTTACAGTTGAAGTTGCAGAAGCGCACTTCAGCTTGGATTGGCTCGATGGT
TGA
>PmNBS-LRR31
ATGGCAAACGTTAACTTTACCCCCGCCCGTGACGGAACATCCTCCGCATCCACCTCCCAG
GGCAATACCAACAGCTATGTGTATCAAGTGTTTCTAAATCACCGCGGTCCTGATGTGAAG
GAAGGACTCGCTAAAGATATCTACAATCGCCTTAAAAAACTCGGATTATCAGTTTTTCTG
GACCAGGAAGAACTGCAAAGAGGAGAGAAGTTGGATGCCCAAATCGAAGGGGCTATTCGA
ACAGCCATTGTTCAAGTAGCGATATTCTCTGCAAATTATGCTCAATCTAGATGGTGTCTC
GATGAACTCGTACAGATGTTGGAGTCGGGATCCACAATAATTCCGGTCTTCTACAAGGTC
GAGCCCGCAGATCTTCGGTGGACGCGCAGCGGAGATCGAGTTTATGCTCGTCATCTGGGT
GAGCTCGAAGGGAAGAGAACATCTGATTCTCAGGAACCACGGTACGACCCCAAGACCATA
GAAAAATGGAGGAATGCTCTTTCCGCTGTGGCGGATATAGTCGGTTTTGAGCTGAAGGAC
AAGGAAGAGTCGCAGCTCGTCCGGGAGGTCGTCCAACAGGTTGTGAAAAAGGCTCGCAAA
CCGCCTCTCGACGTCGCCAAATATCCTACTGGCCTCGATGAAAAAATTAAAGATGTGGAC
AGAAAATTGTCACTGCAGCCGCAAAGCAAGAAGGCTACAATTTTGGGAATTGTAGGTTTT
GGAGGGGTCGGGAAAACTACCCTCGCTAAAAAATTCTTCAACCGAGAGAGATCAAATTAC
AGTCGATCTTGCTTCTTATTTGATGTCAGATCCGGATATTTACCTTCCCTGCAGAGTAGC
CTTCTTAAGGAGCTGATTAAATTCGATGCACAAATAAATAGCGTCGCTGAAGGCATAGAG
AGGCTCAAAACAGTTTCTCAACGGTCTCTTATCATTTTAGATAATATTGATCGTATTGAT
CAACTGGATGCATTATATGCACCGGTTATAGATACTATTGATGTAGGTAGCTTAATTTTA
ATTACATCTCGCAATAAGGATGTACTTATAAGCGCAGGTATTGGAGAGTCATCCATTTAC
ACACTGAAAGGTCTCAACGTAGAGCACTCGCAAGAGCTCTTTTGCTGGCATGCCTTCGGT
CAACCCAGTCCTGTTGTACGATTTCAAAAAGTGGTTGAGAAGTTTTTGAATGTCTGCAAT
GGTTTGCCCCTCTCGCTTAAAGTGCTTGGGGCGCTTCTTCGTGGAAAAGACGATTTGAAG
CTTTGGAATGCGCAATTGCGCAAAACCTCCAAAGTACTTCCGGAAGGTATACGGAGCACA
CTTAGAATTAGCTATGATGCTCTAGATAAAGAGGAAAAGCAAATATTTTTAGATATCGCC
TGTTTCTTTATAGGGGAAGACAGGGATACCGCTATCAGAGTATGGGATGGATCCAAATGG
GAAGGGTTGCTGGGTCTTTGGAAGCTGGAAAACAGATGCCTCGTGGAGGTGGACAGTAGG
AACCGTCTCAGAATGCATGACCACCTTCGGGACCTAGGCAGAGATATAGCTGAAGATCAA
GAATATCCCCGTCGTCTTTGGCATTTCACAGAGAATGTTCTTGATGATATGTATAGTCGA
TCATTTGGGCGTGGAGTTAGCAGGTCCAACCGAAGCATGTTGCAGCTGCTTAGCACTGAA
AGTGACTCTGTTGAACGAATATTCAGCAGTGAACAGTTACTGCCGCTTGTATATCTGCAC
TGGAAGCACTGTCCGAAGTCCTCTTTAGCTCCCTCGATTCCATTAAATTATCTGCGCTGG
AAGCACTGTCTGAAGTCCTCTTTAGCTCCCTCGATTCCATTAAATAATTTAAGTGTGTTA
CATATAGAGGGGGATCAACTGAAAACACTCTGGCAACATGAATTTCAGGCACCTCTGCAA
TTGAGGGAGTTGCATATTGATGCTCCCCTTTTAGAGCTTCCAAAGTCCATTGGAAAACTG
AAGCACCTTGAAAAAGTTTTTCTGAACACTCGTTATCTTGAAACTATTTCAAATGGATTT
TGGAAGTTAGCAGGACTCCAAAGTCTTCACTTGAAGTGCGAGCACCTGAAGACGCTATCA
GAGTCGATTGGGAACCTGTCGGGCCTCCAAAGTCTTGACTTGCGCTGGTGCTACAGTCTG
CAGACACTCCCAGACTCAGTGGGGAACCTATCGGGCCTCCAAAGTCTTGACTTGTTCGGG
TGCCGCGATCTGAAGATGCTTCCAGACTCAGTGAGGAATCTGAAGAACTAG
>PmNBS-LRR32
ATGATGTTGTCATATCTCGAATCATTTGGTGTAGAAGATCACCTCCTTCGGAGGATGGAT
ATGTTTAATTGCAGGAAGGTATACAGTAGATTTGATGGTCTGGTCGAGGGCCTTATTCCA
AAAGTTCAGGAGCTCTTTTTGCTGGAACAACGAAAGCCCAGAAAACAGCAAAATCCCATC
TATGAGCAGTTCCTGAACATCCTCAATAATGGCGTTGCATTGGTGAAAAAGTGTGAGAAA
ACCAGCCGTTTTAACGTTTTCCAGAAACTCAGATATGCTTCTCAAATCCACCAGCTGGAG
AAGGAGATTCTTGACTTGGTTCAGTACCAGATGCCTGTCCAATTAAGTCTTGATGTTACG
AATCTTGTAACAGAGATAAAGCGCATTCGCCAACTGAGCGACCAGTCCATGGATGAGAGA
ATGGTAAATGAAGCAATCGTGGCCAAGCTCACCAATGATCCACTGAAGAATGCCATGATG
CTACAACAAATGGGTTCAGATGATATGCTTGATGGAGATTTGGAAGAAACTCCTGCGTGT
AGTTATAATGGCTCGGTGAAGTCTGATTTTATCGTAGGGCTTGAGGAAAATATTTGGAAT
TTGAAGAGAATTCTGCTCCGGAGAGATGTGTCCGTGGTTGGGGTGCAAGGTATGGGGGGC
GTCGGCAAAACGACTATTGCGTTGGCCCTTTCCGATGACCAAGAAATCAAAGGTGCTTTC
CGAAACAATATCATTTTCATCACAGTGTCACAGTCCCCAAACCTGAAGGTAATTTTAGAG
ACTATGTGGGAGAAGATTGTTCGCAGGAAGAAACCTGTTTTTCACAGTGTGGAGGATGCA
CACAGACAGCTGCAGCAGCAGCTGCTGAGGCAAGCTAAGCCAACTCTGGTGGTTTTGGAT
GATGTCTGGTCTAGGGCAAATTTGGAAAACTTGATATTTGAAGGTGAAGGTTATAAAACC
CTTGTAACAACCCGAATTCGTTCTATCATACCCACAGCCACCTCTACCCAGATTTATGAA
TTGCCGGTGCTGGATGATGCCAATGCTCAGTCCCTCTTTTGCTTCTGGGCTTTTGGACAG
AAATCAATTCCAACAGATGCAGATGAACATCTAGTCAAGCAGGTGCAAGCAGAATGCAAA
GGCCTGCCACTCGCGCTGAAGGTGATCGGAAGCTCTTTGCGTGGTGAAAGTCGCCCAGTG
TGGGAGAGTGCTAAGAACAAGCTCCTGAATGGGGAGTCAATATCAGATTATCATAAAGAA
GGACTTCTTAGATGCTTGGAGAGCAGTATTGATGTCCTGGATGAGGAAGTACGGGAGTGC
TTCTTAGACCTGGGGTCCTTTCCAGAGGATAGGAAAATATCTGTGGATGCATTATTGGAC
ATCTGGGTTTATGTGCGAAAGATGGAGTGGCACGATGCTTTTGTTATCTTATTGGAACTC
GCTAGTAGGAATCTGTTAAACCTAACAAGCAATCTCAGGAGTTGTGCAATCAATTATGGA
AGTACCTCGGAGCTCTACTTTTCTCAACATGATGTAATGCGAGACTTGGCCCTATATTTG
GCATCCCGAGACTGGATTGTGAACAGGAAGAGGTTGTTTATGCCTAAAAAGGAGGATGGA
TTGCCAGGGAAATGGGAGCTACTCAAAGACCAAGCTTTTGATGCGCAAGTTGTTTCAATT
CACACAGGTGCAATGGAAGAGGATCAGTGGTGCGAGATGAATTTTCGACAAGCAGAGGCC
TTGGTTTTAAATTTTTCTGCGGGCAGCTACTTTCTTCCTTCGTTTTTAAGTTCTATGACA
AAGCTTAAAGTCCTCATAGTACTCAATTATGGATCAAAGAGAGCCACAGTAAACGGATTA
CCGTCGCCATCTTCTCTTCCACAGCTTAAGACCATTCGCTTGGAGAGGTTGAATGTGCCC
TCACTTCAAGAGCAGAGCAAACTCTTTCAGAACTTAGAAAAACTCTCGTTGAGCTTATGT
GAAGGACTTGGAAATATGTCCAGGTTTAACACCACCCAGTCCAGCCTAAAGCTTCCCATA
ATGCTAGATTTTAACTTGGACCACTGCTGTGATTTGGACGAGTTGCCCTCTGATATTTGC
GACATGTCTTCAGTGGTAAACTGGTCTATCACCAACTGTCACCTTCTTCAAAAGTTACCT
GATGACATGGAAAAGCTTAGCTCTTTAAGAATGTTACGGCTATCTGCATGTCTAGGCTTG
AAAGAGCTACCAGCTTCCCTTGGGAAACTTGGGAAGCTTGAATATCTGGACATTTCGCTG
TGTGAGTGCTTAAAGGAACTTCCCGAGGAAATAGGACAACTAAAGAAACTCCAAGTACTT
GACATGAGAGAGTGCTCTCGTTTGAGGAAGCTACCTAAATCAGTGGAAGGCATGAAATCT
CTGAGGCATGTTATCTGCGATGAGAAGATTGGGCAGCAATGGTTGCGTGTCAAGAGCTCT
GTTCTCAACGACCTTAAAGTTGAAATTGTGGATGCACATTTCAGCTTGGATTGGCTCGAT
GGTTGA
>PmNBS-LRR33
ATGGAGCACGCTTTGACTGGAGCAGCGTCCAGCGCCATAAGCAGCATTGTTATTTCTCCA
CTGATCCAACTCATAGATGATGTGATTCATTTGGATCAAAATAGTGTCCTTCTGCAAGAT
AAGCTGCGTCGTACGAAAGCCCTCTTACAAGATATTGCCAATCGATTTGAGCGCGAGCGA
AGAAGTCTACCAGACACCGTTAAAGACTGGGTGGAAAGGCTCCAGCATTCTCTTCAGGAT
GCCAAACAAGTCGTGGATCGCGCCCAGATACAGAAACGGCGTGTAGATTGTTTCCTCTGT
AGACCAAGAGTCTCCCCGCAAGTTACAGTATGGAATGCAAATTTTGATCGACTCTTTATC
GATCTTGAACGGGATTTTTCAACATTTCTCAGTGCTCAAGGAATTGCATCGGCGGCACCA
CTGCAATGGGAGGCGTTGCTTCAGCCAGTACCACAGTCGGGCTTTGTGGGATTGGGGATT
AAATCCTGCCAGATGCGGCTGCAGACATGGCTTGACGACGAAGATCAGCGATTTCGCATA
ATTGCAGTTTACGGCATGGGCGGTATCGGGAAAACATCTTTGCTCAAAACCATCTACAAC
GCCTACAAGAAAGGTGAGTTGTTCGAAGCCGTAATTTGGACTGTTGTTTCTCAAAATTAT
AGCATTTCAGCCTTGCAGACTGATATTGCAAAGCAAATCAATCTAAATCTTGGGAGCAGC
TCTAGTGTTGAGTTAGCAAAGATGCAGCTCTCTGCATCTCTCAGGGAAAAGAAATTTCTT
CTTGTCTTAGATGACATTTGGGCGGAATTTCAACTGGACGAGGAATTGGGCATCCCTCTG
GATAATGATAAAGGTAGCAGAGTGCTAATTTCTACGCGCAACTTTGATGTGATCAGAAGA
ATGGGGGCAGATTGCTTCTCCATAGAAATGCAACCACTATCCAGCGATGAAGGGTGGCAA
TTGTTCTGCAGAGGAGCTTTCAAACCAGACAGTCCTCCGACAAAGGATATAGAGGATGTG
GCCACACAAATTGCGGGAGAGTGTAATGGTCTGCCGTTGGCCATAAATGTTGTAGCCCCA
GCCATGAAGGGTAAGACTAGTGTAAATGAGTGGTATCTTGCTCTCCATCAGATGAAAAAT
ATGGATCCCGGTTTTCTAGGATACAGCGGCGTTGGTCAAGGTCTTTATTCGCCGCTGAAA
TGGAGTTACGATTGTTTGCCTGATTCAGTCTTGAAGAATTGCTTTTTGTATTGTGCTACC
TTTCCCGAAGATTGGTCGATTGCTGTGAACATGTTGGTGGAAATGTGGATAGCGGAGGCA
CTGGTCAATACCAGAGAGACGAGCTATTTACTGGACTTGGGACTCAGGTATTTAGAGTTA
TTAGTAGAACGCTGCTTGTTTCAGAGTGTTTATAATGATGCTGGGGAGAGGAGGATACAG
GTTCACGATGTTGTACATGACCTGGCAATGTATGTTGCGGAGAAGGAAGGGCAATGTTTG
TTCAGGGTAGGTCAAAACCTCCAAAAGTTTCCGGGCGCTGAAAAAGGGATAAACAATTGC
AAAAGAATAGCGATTGGGAATAATAATATTTCTGTTTTGCCAACGGATTTCAGATGCCCC
AACCTCCTCACTTTGATGTTGCAGTATAATCGAAGCTTAAGAGAGGTTCCAGAGGGCTTT
TTGATCAATCTCACCTCTCTCAGGGTTTTGGATCTGTGTGGCACCAAAATAGAATCGTTG
CCCATGTCACTGTGGCATCTTAGACAGCTCGAGTATCTCAATTTGGCGGATACCTTAATC
AAGGACTTACCTGAAGACATATGCAATCTCTCTCAGCTTCAGTTTTTGCGTCTCTATTGC
TGTAGACGGCTAGAATCGTTGCCTTGTACGATAGGACAGCTGGAAAATCTTGGGACTTTA
AATATAAACAAGTGTTGTAGCTTAACAGGAATTCCCCGTGAGGTCTCTCAACTTACATCA
TTGCATACATTTGTATCGTGGACATCAGAGACAGCGGCAAACAGTATAATGGAGGTGGAG
GCAGTGAACAGTGGTGTTTGCAGTTTGAGGGATCTCACAAATTGCCCAAATTTGATGAAG
CTTAAAGTACATGTAAAGGCAGGAATTGAAGCAGAGGGAATCAGGGATCAAAATTGA
>PmNBS-LRR34
ATGGCATACTACCCAATGTCTGCATCCTCCTTTCCCCAAACGAACTCTGAAATTGAAATG
GAAATTCAACCTTCTTCTCCTGCAACTACGACTGAATCTTCCTCCGCCTCCATGGTCGCC
TCGTCGTCCAATGCTACTGATCCCATGGTCGCCTCGTCGTCAAATGCTACTGATCCCATG
GTTTATGACGTGTTCATAAACCATCGAGGTCCAGACACGAAGGCCACCTTCGCGCGCCCT
CTGTACCGTCGTCTTCTTTCACATGGATTCAGAGCCTTTTTAGACGAGCAGGAGCTGGAA
GCGGGATTTGATTTCCCTTCTCAAATAGTGCGTGCGATTCGAGCTGCCTCGGTCCAGGTG
GCCATCTTTTCGCCGAGATACACGGAATCGACATGGTGTTTGAACGAGCTCCTCCTCATG
CGGGAATCGGGGTGTCCCATTATACCTGTATTCTACAAGGTCAATCCTGCTGGGCTGAGG
TATGGTAAGGCGCTGCACGCACTCGAGATGAAGACGACCTCCGACCCTGAAACTGGTATG
ACTCGGCCACGATATGACTCTGCCACCATTCAAAATTGGAGAAATGCTCTCTCTATTGTT
GCAGATATAAGTGGGTTTGATCTGGAGGGCAAGTTTCATGGGGACGAGATTCGCATGTTA
GATGAGGTCGTGGAATCTGTGCTGAAAAGGGTTAAAAAGACAAAGTGGCATGTGGCCAAA
TATCCCACTGGTTTAAATGAGAAAGTCAAGGATTTTGAAAGAGAGGTATTGAAGCAGCCT
CAACACAGCCGAAAAGTCCAGGTCCTTGGGATAGTTGCGATGGGTGGAATGGGGAAGACA
ACGTTGGCTGTAGAATATTTCAATAGGAAGAATTCAGGTTACAATACATCCTATTGTTTG
TTAGATGTAAGAGAAAATGCTAGAAAAAGCTCATTACATTCGTTGCAGAGTAAAGTTTTG
AAAGGATTAACTCAACAGGATGTGAATATAGAGAACACTCATCAAGGTACAGGGATTCTG
AAAAGGTACCTCCGAGATTGTCATGTCCTATTAATTTTAGATGACGTGGATCATGAGGAT
CAGCTAGATGCATTTTTACCAGTTAAAGATGTCTTGCGTTTTGATAGCTTAGTTTTAGTT
ACATCTCGGGACAGAGAGGTCCTCAGAAAGTCAGGAGTGGAAGAGTCTTCCATTTATAAG
TTAAAAGGTCTTTCTACAAAGCACTCGCGAGAGCTATTTTGCTCTTACGCCTTCTGTAAA
CCCTATCCCCTCCAAGGATTTGAAGCTCTGGTAAATGAGTTTATAGAGGCGTGCCAGGGA
TTGCCGTTGTCTTTAAAAGTTTTCGGGGCACTCTTTTTAGGAAGAAATGACAACAAATCT
TTTTGGCGGGATACACTTTCCTTAGTACATCAACAACTTCCAGATGATATACAGAAGCGA
TTAAAAATCAGTTTTGATGCACTCAATAAAAAGGAACGGGAAATGTTTTTAGATATTGCC
TGCTTTTTCATAGGAGAAAAGCGGGATATCACCATGGGGATATGGGACGATCCGTACTGG
AAAGGCTCACTGGGGTTTCAAAATCTAGAGAGCAAATGTTTGGTTGATGTGGACAGTGCT
AATTGTATACATATGCATGATCAGCTCCGCGATTTGGGACGGGACATTGCGCGGGGTGAA
TTGCCCCACCGTTTTTCAGATCCAGCGGAAAACATTCATGATTTGCTGCAACAACCATCT
GGAATAACGGAAGTGCGGGGAATTAGGATCTTTCGTAATAATGATACGGACTCATGGCGC
CAAAGGAGTGGAGACCTGTTCGGGAACCGCGTGATGGAGCTTCACAATAGATTGCAAAAC
GCACGTAATCGTTCTCTTGGTATTGGTATCACCCATTTGCAACTTATTCAGACTCGAGGG
CATCTCTTGGGGCACATTTTGAGGAGGGCGCACTCCCCAAATCTCCTATGGCTTTCTTGG
TATGACTGCCCATACTCTTACCTGCCTTCCTGGATTCCAGTCAAGAATTTAAGGGTTTTG
AAGGTGTCTGGGACAGTATTCAAAGCATTGTGGCAAGGTAGATCGCAGGCACCTATTCAG
TTGAGGGAGTTGGAGATTTCTGGTAACCTCTCGAAGATTCCAAAATCCATAGGGCAGCTG
ACCCACCTCGAACGGATTTTCTTCAGCTCTGTTTCTTTCCAAAAATTGCCAGAAGAATTT
TGCCAGATGAGGTGTCTGAAAGTTTTGCGGTTAGAATCATGCCTAAGCCTGGTAGCGCTA
CCAGATTCTTTTGGTAACTTGACGAACCTTCAACACGTGCAGCTGTCTTCGTGCGTGGTG
TTGGAAAGGCTGTCAGAATCCTTCGGTAACTTGATGAACCTCGAACACATCGAGCTGTCT
GAGTGCACAAGTTTGCAGAGGTTGCCGGAGTCCTTCGGCAACTTGACGAATCTCGAACAC
ATCAAGCTGTCTATGTGCAGCAGTTTGCAGAGGTTGCCGGAGTCCTTCGTCAACTTGACG
AAGCTCGAACACATCATGTTGTCTGGGTGCACAAGTTTGCAGAGGTTGCCGGAGTCCTTC
GGCAACTTGACGAAGCTCGAACACATCAAGCTGTCTGGGTGCAGCAGTTTGCAGAGGTTG
CCGGAGTCCTTCGGCAACTTGACGAAGATCGAACACATCAAGCTGTCTGGGTGCAGATGT
TTGCAGAGGTTGCCGGAGTCCTTCGGCAACTTGACGAAGCTCGAACACATCAAGCTGTTT
GGGCGCGTAAGCATGGAGCTGTCTCATGAAGTGGTTCAGGTTAGAGAGGCTGCCAGAGTC
CCTCGGTAA
>PmNBS-LRR35
ATGGCATCTTCCTCCAAATCGGCATCCGCATCCGCCTCCGCCTCCACCTCCGTCTCCACC
TCCACAGCGGATGGTAAACCGTTCAATATAGAGACAGAGATAGAGCCAGACAGTGCCAAT
GGCCTTAGAAGCAACTGGTGTATTGAGTGCGTATTCTCCATCTTTTCCGTTCTGTCTTGC
ATCCCATGGCATCTTCCTCCAAATCCGCCTCCGCCTCCGCCTCCGCCTCCGCCTCCGTCT
CCACAGCGGATGGCATCTTCCTCCAAATCGGCATCCGCCTCCGCCTCCGCCTCCGCCTCC
ACATCCACCTCCACAGCATCTTCCTCTAAATCAGCATCCACCTCCGCCTCCACCTCCACA
GCGGATGGCAACACCTACTACGCGTTCGATGTGTTCCTCAATCACAGAGGCTCTGATGGT
AAAATGTTGGCCAGCCATCTTTACGATCGCCTCACGGATCATCGATTGCGAGTCTTCCTG
GACAGGGAAGAAATGGAGAAGGGAGAAGAATTAACACCTCAGATAAACGGTGCTATTAGA
GCTTCCTCGGTTAATATTGCTATTTTTTCTCCGCAATATTGCCAATCAAGCTGGTGTCTG
AACGAGCTGCTGCTCATGCTGGAGTGCAAGGGGACGAAGGAGACGAAGGGTTCAACTATT
CTTCCCATATTCCTCAATGTCGAGCCTTCAGTACTTAGATGGACGGAGGAAGAAAAGGGA
GTGTATGGTGAAGCCCTGAGCTCGCTCCAAAAAAAGAGAAATAGAGATGGTCAGCTACGA
TACAAGCCGGAAACCATTGGAGAATGGAAGAAGGCTCTCCATGACGTAGCAGAAATTAGC
GGTTACGAGTTGGATGGGAAGTCGTCGTATAATGGTGATGAGAGTAAGCTGCTGAAAGAT
GTCGTCGAACAAGTGCTGAAATTAGTTCCAAAACCGCCCCTGTATGTCTCCATATATCCG
ACTGGATTGGAAGAGAAAGTTAGAGATTTTGAAGAAAGATTACAGCAGCATGAAAGTGGG
AAGGTTAAGGTTGTAGGAATTGTCGGATTCGGGGGGATTGGTAAAACGACCCTCGCAAAA
GAGTTCTATAACCGCAAGAATAAAGAGTACCGTCGTTCCAGCTTTTTATCTGATGTCAGA
GAAAACGACTCTGGAAGAAAACTGCAGAAATTGCAGAGACAACTTATTAAGGAGTTGAGT
GGGAAGGATACGAAAATAAACAGCACTGCCCAAGGTACCCCTCTTCTTGAAAGACATCTC
CCACATTGGCACGCACTTATCATTTTAGATGATGTGGATCGTATAGAGCAGCTTCACGCA
TTGCTTCCGGTTTTACCAGCGAAGGATAGCTTAATTCTAGTAACATCCCGTGATAAAAGT
GTACTTCAAATTCCGGAATTAATTGAAGATCCATTTATTTACACTCTCGAAGGCCTCAGT
CTACAACACTCCGTAGAGCTCTTCTGCCGGCACGCCTTCCGTCTACCTGGTCCTCCTGAT
GCAGCATTTGAGCAACTGGTAAATATGTTTGTGTATGCCTGCGGTAAATTGCCATTATCT
CTTAGTGTCATCGGGGCGCTTCTTCGTGGGAAGAATCCTAAGCACTGGGAAGAGCAATTG
CGTAAAATCCGCAAAACTCTTCCCACGCAGATACAAAAGATACTGGAAATTAGCTATGAG
AGTCTGGATGATGAGGAAAAGAAGATATTCTTAGACGTTGCCCGTTTCTTCGTAGGAAAA
GAGAAGGATACAGCCATGATGATATGGGAGGCATCGGGGTGGGCAGCATCGCTGGGTCTG
GAGACTCTACGGAACAAGCAGCTCGTGGAGGTGGAGTCGGTTTGGAAGAAAAGAGTAGCT
TTGCGAAGGGATGAAGAAGAATGTATGGTGGAATGCATAAGAATGCATGACCACCTGAGA
GACATGGGCAGATACCTGGCGGACAAAGAACCTTCGCTTTGTCGTATTTGGAGCGTAACT
GAAAACCTTTCGGACCTGTCGCCTGTGGGAGGAATAAGAGATTCCGCCGAACGGGATCGT
CGAGTCGTTGAGCTGAGGTGGAGGGCGTCTCACCGTCAGGGATCGTCTTGTGTGGAAGGC
GTATTCAACGTTGAGCAGCCACCGCAACTCATATTGCTCCGTTGCTATGACTGTCCGGAC
TCCTCCCTTGCTCCCAATATTTCAACAAAGAATTTAAGAGTTTTACATATAGAGGGAAGC
AATCTGGAAACACTGTGGCATCTTGAATCCCAGGCACCTCGGGAGCTGAGGGAGTTGTAC
ATCGCTGGTTCTAGGCTACCAAAGATTCCACAGTCCATAGGGCAGCTGTGGCGCCTCGAG
AAGGTTGTCCTCCGGAGTGAGAAGGATAGATTCTCGAGTGAGAAGGATATAGTGTCGTTC
GAGACTTTGCCCGATGAATTCTGCCAGCTGCAGTCTTTGAAACACTTGGAATTACACGAG
AAAGGTTTGAAGTCATTGCCAGAGTCTTTTGGGGACTTGAGGAGCCTCCAACATCTTAAT
TTAGCCGGGTGCACATGTTTGGAAGAGCTCCCATATTCCTGTGGGAATCTAACCAAGCTC
CAGCATATTGACTTGTCTGACTGCATGAAATTGCCGCTGCTCCCAGATTCCTTTGGGAAT
CTAACCAATCTCCAGCATATTAAGTTGTGTGGTTGCAAGGAATTGTGTGAGCTCCCAGGA
TCCTTTGGGAATCTAACCAATCTCCAGCATATTGACTTGTCTTGGTGCAGCAACTTGCAG
ACTCTCCCAAATACTTTCGGAAATTTAATACAACTTAAATTTCTGAGTTTGGTACAGTGT
TGGCGTTTGACCATACCAAGCGAAGCTCTGGGGAACATCACCACACTTGAACACTTAGAT
CTTGCACCCCGCTTGCCAGAATTGCCTCCCCAACTTACATCTCAACGGTTCTTGCAAAAA
TTGTATTTGCGATCTTCAGAATTGCCAGAAGCTATCGGAAACCTAAGTAATTTGAAAATT
CTGATCGTAGAAAGCTTTGACTTGGAAATGCTGCCATCTTCGTTCGGTGATCTAAGGAGC
TTGGAGGAGTTGGAGTTCGAGTGGTGCCCCTTCAAATGTTTCCCTGAACCTATTAGAATG
CTGACTCAGTTGAAAAAGTTAGTACTCAACTGTATGGATCTTAAACGGTTAAAGATAACA
GAATGGCTCTCTGGATTGCCAACAACACTTGAAACATTAGAGATTAGTGGGTGCAACGAA
ATGGAGGAGCTGGAGGAGCTGTCAGGTCTGGAAAGATTGGAATCTTTGGAGTGTTTGGAG
ATATCTTCATGTCGTGGGCTGAAGCGCATACACGGGTTGGCACAGCTGACAAAGCTTCAA
TGGCTGATCGTTCAAAGTAACGAAGATTTAGAAGAGCTGCCCGGCATTGAGGGTTCCCAG
TCTTTGAAGGAGGTTAGGGCCTGGGATTGTCCAAAACTGAAGCGGGAATATGAGAGTTCA
CATAGAACGTGTACATATTCTTACTAG
>PmNBS-LRR36
ATGTCTGGGTTTATCTGTGTAAGTATCGACAAGGCAATCAAGCAGACACTTCATCACATG
AACAATGCAATTCGCCGCAAGGATGAGTTGAAGTTTCCGAAAGAACTGGTATCAAGCATG
GAGGCTATGACACAATTGGTAATAAGCATCGAAGTGATCACCAGGCAGATCCAGCATTAC
CGCCTGGTAATCACTTGGAAGGACTGTAAGAAGTCAGAGGTTAGTCGCTGGGTTGAGGGC
TTCAATAAATGGCTTAATGAGTTGGACTCGCTTCTGCAAAAAGCATACGGAATGGCTAAA
CAATGTGCAAATACGGGTGCTCTTCGTGATCAAATGAGCAAAAACATCACGGGTTTGACT
TCAAAGATCATCGAACATCTAAATTCTCTGCCTCGTTCGGTTGACAGTGTCAATGCCCGA
ACTGAGGGGAATTCTCTGTCTCGTTCGGTTGACAATGTCAATGCCCGAACTGAGAGGAAT
TCTGTGTCTCGTTACATTGTCAATGCCCGAATTGAGGGCATAGTCGCTAATGCTAGGCAC
ATTACCCCTGGTTGGCAAACAGTTACGGCCAGTTCTGCAACCACTGCCTATTTTTCCTCT
GGTTGGCAAGGCGTTGGAAACATCTTGGCACCTTCAACAAGTTCTGAAACCATATCCCAA
GCTCGTGATGCTGTACCGGCCACTGCAAGGATGAAGTTGATCGATGAACACTTCATAGTT
GGACAAGACAAAGCCCTTGCAGATCTACAGGACATAGTGATAAACGATAACAAGCCTAAG
TTCATTAGCGTGCATGGCAAGGCTGGTTCTGGAAAGACTCTGCTCCTCAAATCACTCTTC
AACAGCGAACAGGTGCGCAATAATTTTAGTACTAGTAATCGCTTCTTGCTCTGGTTGACT
GTTTCCAAGAGTCCATGTTTTAAAAGTCTTAGGAATAAACTCTGGACACAGATAGCCATT
CAAGATAATGTAGGGACAGTGGAAAATATCAATGAACAACATGTAGAAATATGGATAGCT
GTGCAAAATAATGTAGATCTGGTAAAAAATGACAACGAAGAAGAGGTAAAAGATGGGGTG
AATTGTGCACTGAAGCGGAGTAGCGGGTTTGTGTTGTTCTTAGATGATGTGGCGGAAGGA
GATGCTAATATTTTGTTGAATGAATTGGGTATACTGCAAACTGTAATTGATTACTCCAAT
GCAAAAGTTATTGTCAGTTCGAGGGAGCCAAAGACACTGTCAAATGTGGGAATTACAGAT
GAGCGCAAAATGCAAATTAGGGACTTAAACGAGCATGACAGCTGGAAGTTGTTTGCTCGG
CATGCTTTTCCCAATAATGACAGAAATCCGCCAGAAAAGGAGCAGGGCAAGTTTGTGTGC
CATATGTGTGGAGGACTTCCCCTGGCAATAAAAGTCGTGGGAAGGGCAATGGTGGGCAGT
ACTCAAGCAAAGCAATGGAGATGGGCGCTGCAGAGGCTGTCAAACGCCGAAAGCTTCTAT
GATTGCAGACTCAAATTTAGTTTTGAGGCCCTTGGCAATGAAGGGATTAAAATGCAATGC
TGCTTTCTACTTGCAGCTGCAGCCTCTTTAGAAGACGAAATTATTTTTGCCCGGCATGTG
ATTCTGCTGTGGGCGGGAGAAGGACTGCTTTCAGGTAAGATGGCGCAAGAAGATAGCTAC
GATCCATTTGAGATGGGATGGATTTATCTCAATGTTTTAGCAGATCGCTGCCTGATTGAG
CCTATGATGAGAGACCATGATGGCCGCGTGATTTGCTTCAGGATCCACGACGAACTGCGC
AATTTGGCGATCCAGATTGCTAGTGAGGAAGAAAATTTCTATGGCCCTATGGATGGGAAA
TTAAGTGTGTTAGAAGCAGACGACAAGTATTCCCGCTGCACTCGGATTTTCTTAAGAAAG
AAAGAATTAAGCTCGCATGATCTGAATCCATTAACAGCTCCACAAATTTGCTCATTGTTC
ATATCTGAAAATATAGGTTTAAAAGAGCTTCCAAAAGAGGCAATTGGGAGCATGACCTCT
CTTAAGTTTCTGGATCTGAGTGACACAAAAGTGCAGTCATTACCAAAAAGTTTAGGGTCT
TTGACACAGCTAGTATGCTTAAGGTTACTGTGGACACCCATCAAAGAATTGCCAGCATCT
CTTACAACTCTGGTAAACCTAGAGATCCTTGACCTTAGCTTTTCTAGCATCAAAGAATTA
CCAGCTGACTTTCATAAGTTGAGATCTTTAAGGTATTTAGGGCTTAGCCACTGTAAAGAC
TTACAGTATCTGCCTCGGGGCATCTCGCAGCTTACTTCTTTGCAGTACTTGTATATGAAT
GAATGTGACAGTCTCTGGAAAAGCACTGAATCACGGGGCCAGTGGAAACAGGTGGCTCGT
ATTTCAGATCTGGTGGGATTAACTCAAGTCAAATGGTTAGAAGTACAGAACAACGGGGCA
GCTTTTGATGAGAAATCAGCAGGGAAGATAATCCCATTGGAGACCCTCCGTTTGACACTC
ACAGGGATGAAAACTCTACCAATTATCATGACTCAGATGCAAAATCTAAAGAGACTTGCT
TTGAAATGA
>PmNBS-LRR37
ATGGACGCTTCTGGCGCCTCCTCTTCCTCTGCTGCTGATCCCATCAACAGTAGCAGCCAC
GGTGTGTTTATCAACCACCGTGGCCCCGACACCAAGAAGACCTTCGCTACTCATCTCTAC
CGTCGTCTCTTTGAACGTGGACTCAAACCCTTTTTAGACCAGGAGGAATTAAAAGTGGGA
TTCAATTTTCCTTCTCAAATACTCGGCGCTATCCGAAGTGCCCGGGTCCATGTCGCCATC
TTTTCGCCCACTTATGCCCATTCCCAATGGTGTCTCGATGAACTCTCTCTCATGCTGGAG
TCGGGGGCTCCGATTATTCCTATATTTTTCCAGGTCGACCCTGCTGACCTCAGGTGGACA
GATCAGAACAAAAAAGGAGTGTATGCTAAGGCCCTAAACGAACTCCAGATGAAGACAAGG
GACGACCCTCAAACTGATGAAAAGAAGCCACGATATGACTCTGCCACTCTTCAAAAATGG
AGAAAAGCTCTCTCTGATGTGGCAGATATAAGTGGCTTTGATTTAAAGGGCAAGTTTAAC
GGCGACGAGGGTCTGTTGCTAGATGTGGTCGTCAAACGTGTGGTGGAACTAATGCTCCCA
AAGACAAAGTTGTATGTGGCCAAGAATCCCGCCGGTCTAGATGACAAAATTGAAGATTTT
GAAACTACAGTATTAGCACAGCAACACACAGGAGAAGTTCAGGTCGTGGGCATAGTCGGG
TTAGGCGGAGTCGGCAAGACAACTTTGGCTAAAGAGTTTTTCAATCGAAAGAGTTCAGAG
TATAGCAATTCCTACTTTTTATCAGATGTAAGAGAAAATGCAAGAATCTCATTACATTCG
TTGCAGAGCAAACTTCTGAAGGGTCTGTTTGGTGTTGATCGGCAAATAGACAACATTCAT
GAAGGTACAGAGATTGTTAGACAATTTCTCTCATCTTCTAAAATATTTTTAATTTTAGAT
GACATAGATAATGTCAACCAGGTATATGCCCTTTTACCGGAAATAAATGTCTTAGATAAG
GATAGCTTAATTTTGATTACATCTAGGGATGAAGGTGTCCTAAAGAGGTCAGGGGTGAAA
GAGTCATCCATGTATAGGTTAACAGGCCTTCCTTACCAACATTCGCAAAAGCTCTTTTGC
TCATATGCCTTCTGTCACCCGAATCCACGCCCGGGATTTGAGGATCTGGTAAATAAGTTT
CTAATGGCATGTGATGGATTGCCCCTATCGTTAATAGTGTTTGGGTCACTTGTCTCTGGA
TATGACGACAGATCTGATTGGGAGGCCATACTTCACCGATTACAACTTCCCAGTGATATA
AAGGATAGATTAAAAATTAGTTATGATGCACTTGGCAATGAGGAACAACAGATATTTTTA
GATATAGCCTATTTCTTCATAGGAAAAAACAAAAATAGTGCCATAACAGCATGGAACGGA
TCAGGCTGGAAAGGTTCGGTGGGGTTTAAAAATTTGCAACTCAAATGCCTGGTAAGAGTG
GACGATGAAGATGTTATACATATGCATGATCACCTCCGTGATTTGGGAAGAGAGATTGCA
GAGACTAAATTCCCGCGCCGTCTTTGGCGTCCCACCGGGAACATTAATGATTGGCTGCAC
CAGCAATCATCTGTTATAATGCAAGCACGCGGAATCAGAATGCTTCCTCAAGGGGATAGC
ATCGGACGATTGGAGAGGAGGTCACAATGGTGGAGTCACCAAATGTTGGGGAACAGCGTG
ATATTGAAGCTTCGCAATACACTGTCACAAATTGATGTCATGAATTTGCAACTTGTTGAG
ACTCAAGGGCATCTGCTGGATCGTATTTTGCGCGTGCGCTCGCCAAATCTCATATGCCTT
TCCTGGCGTGATTGTCCCTACAAGTGCTTACCTTCGTGGATTACAATTAAGAATTTAAGG
GTTTTGAGAGTGGAACGGGGTGTATTGAAAACATTATGGCAAGGCAAACGGCAGGCACCT
TTGCAGTTGCAGCAATTAGAGATAATTGATGCGAGCTTTCTCTCCAGCATTCCCGAGTCC
ATAGGGCAGCTGGAGCACCTGGAAAGGATCGTCATTGGTTCCTCCTCTCTCGCTAAATTA
CCAAACTCTTTTGGTAAATTGAGGAACCTCCACAGCTTGGACCTGTCTTGGTGCGAGAAA
TTGGAGAGGCTGCCAGATTCCTTCGGCAGCTTGACGGACCTCTACAGCATTAACCTGACT
CGGTGCCGGCAATTGGTGAGGCTGCCAGATTCCTTCGGCAGCTTGACGAACCTTCACAGC
TTGGACCTGTTTGAGTGCGAGAAATTGGAGAGGCTGCCAGATTCCTTCGGCAGCTTGACG
AACCTCCACAGCTTAGACCTGAGTGGGTGCCAGAAGTTGGAGAGGCTGCCAGATTTCTCT
GGCAGCTGGACGAACCTCCACAGCTTGGACCTGAGTCGGTGCCAGAAGTTGGAGACGCTG
CCAGATTCCTTCGGCAGCGTGACGAACCTCCACAGCTTGGACCTGAGTCGGTGCCAGAAG
TTGAAGAGGCTGCCAGATTCATTCGGCAGCGTGACGAACCTCCACAGCTTGGACCTGAGT
CGGTGCCAGAAGTTGAAGAGGCTGCCAGATTCCTTCGGCAGCTTGACGAACCTCGACAGC
TTGGACCTGAGTCGGTGCCAGAAGTTGGAGAGGCTGCCAGATTCCTTCGGCAGCTTGACG
AATCTCCACAGCTTGGACCTGAGTTGGTGCGAGAAGTTGGAGAGGCTGCCAGATCCCTCC
TTCGGCAGCTTGACGAACCTCTTCAGCTTGGACCTGAGTTGGTGCCAGAAGTTGGAGAGG
CTGCCAGATTCTTTCGGCAGCTTCACGAACCTCCACAGCTTGGACCTGAGTTGGTGCGAT
AAGTTGGAGAGGCTGCCAGATTCCTTCGGCAGGTTGACGAACCTCCACAGCTTGAACCTG
AGTTGGTGCGAGAAGTTGGAGAGGCTGCCAGATTCCTTCGGCAGCTTGACGAACCTCCAC
AGCTTGGACCTGAGTGGGTGTGGGAAGTTGGAGAGGCTGCCAGATTCCTTCGGCAGCTTG
ACGAACCTCCACAGCTTGGACCTGAGTTGGTGCGAACCTCCACAGCAGCTTGGATCTGAG
TATGTGCGAGAAGTTGGAGAGGCTGCCAGATTCCTTCGGCAGCTTGACGAATCTCCACAG
CTTGGACCTGCATGGGTGCGAGAAGTTGGAAAGGCTGCCAGATTCCTTCGGCAGCTTTGA
>PmNBS-LRR38
ATGTTGTCTTTCCCACTAGCCAGTGAAGGAAACCACATCCTTCATGCGATGGATGGGTTT
TTCTGCAAGAAGTCATGCAGTAGATTAGATGTGCTCCTTGCAGGCCTTATTCAAACAGTT
CAGCCTCTCTGTATAGCGAATCTAAAAGCACCCAAGAATGAGCAGGATCCTAAATATGAG
CAATTTCTGGGCATCCTCTTGGATGGCGTTGAATTGGTGAAGAACTGTGAGAAAACCAGC
CCTTATAATATTTATCAGAATCTCAGATACGCTTCTAAAATTCACCAATTGGAGAAGGAG
ATCCGTGACTTTGTTCAATACCAGATGCCTCTCCAATTATGCCTTGATGTTAAGAATCTC
GTAGCGGAGTTGACAAGTCTTCGCCATCTGTACGAGTCGCGGTCGGTGGATGAGAGAAGG
GTGAACGAAACTATCGTGCCCAAGCTCACCAATGATCCCCTTGAGAACGCCACGATGCTT
CAACAAATGGGTCCAGATATGTTTGATGGAGCTTTTGATAAAACTCCTTGTGAATATAAT
GGTTATGTAAAAACTGATTTTGTAGTGGGTTTGGAGAAAAATATTCGGAAATTGAAGAAG
ATGCTGCTCCAGACAGAGTCGTCTGTTATTGGAGTGCAAGGTATGGGGGGCGCTGGCAAA
ACAACTATAGCGTTGTCCCTCTCTAACGATCGAGACATTAAAGGTGCTTTCCAGAACAAT
GTCATTTTTATCACGGTATCACAGTCCCCAAATTTGAAGGGAATTTTAGATACTATGTGG
GGGAAGATTTTTCCAAGGAAGAAACCTGAATTCCAGAATGTTGAGGATGCACACAGACAG
CTGCAGCAGGAGCTGCTGAGGCAAGCCAAGCCAACTCTGGTGATACTTGATGATGTATGG
TCTAGGGCAAATTTGGAAAATTTGTTATTTGAAGGGCAAGGCTACAAAACCCTTGTGACA
ACTCGAGATCGATCTATCATCTCCGCAGCAGCTTCTTCTCAGCTTTATGAATTGCCATTG
TTGGAAGATGGTGATGCTTTGTCCCTTTTCTGCTTTTGGGCATTTGGACAGAGATCAATT
CCAAATAATGCAGATGAACATCTAGTCAAGCAGGTGCAAGCAGAATGTAAAGGTCTGCCA
CTCGCTCTGAAGGTGATTGGAAGCTCCTTGCACGGTGCACCTCGCCCAGCATGGGAGAGT
GCCAAGAAAAAGCTTCTAAATGGACAACTAATATCAGAATATCACAAAGAAAGTCTTCTT
AGATGCTTGGAGACCAGTATTGATGTTCTGGATGAGGAAGCACGAGAGTGCTTCTTGGAC
TTGGGGTCATTTCCAGAGGATAGGAAAATCTCGGTGGATGCTTTGCTGGACATTTGGGTT
TATGTGCGAAAGCTGGATTGGCAGGATGCTTTTGTCATCTTACTAGAATTTGCTAGTAGA
AATCTTTTGAATTTAACAAGCAATCTCAGGAGTCAAGCGATCAATTATGGAAGTGCTTCT
GAACTGTACTTTTCTCAGCACGATGTAATGCGAGACTTGGCCCTATATTTGGCGTCCCAA
GATGGTTTAGTTTGTAGGAAGAGGATGCTAATGCCTAGAAAGGAAGACAATTTGCCAGTA
AAATGGGAGCTACTCAAGGACCAAGCATTTGCTGCTCAACTTGTTTCCCTTCACACAGGT
GCTATGGAAGAGGACCAGTGGTGTGAGATGAATTTTCGTCAAGCAGAGGCATTAGTCCTA
GTTTTTTCTGCAAGCAATTACTTTATTCCAACATTTTTGAGTTCTATGAAAAACCTGAAA
GTTCTAATAGTATTCAATTATGGCTCTAAGAGAGCCACAGTGAATGGTCTGCCAGGGTTA
TCTTCACTTACTCAGCTCAAGGCTATTCGCTTGGAGAGGTTGCATGTGCCCGCACTTCAC
GAGCATTCTAAAGTCTTGCAAAACTTGGAGAAGCTATCTTTGAGCTTATGTGAAGGGCTT
GGAAGTATGTCACGGTTCAACAACATCCAGTCGAGCTTAAAGCTTCCAAGCATGCTAGAT
TTTAACTTGGACCACTGCTGTGATTTGGAGGAGTTTCCCCCTGGTATTTGTGATATGTCT
TCAGTTGAAAATTGGACTATCACTAATTGTCACCTTCTTCGAAATTTACCTGATAACTTG
GGGAAGCTCAGCTCTTTAAGAATGTTAAGGCTATCTGCATGTGTAGGCCTAAAAGAGCTT
CCAGAGTCCATTGGAAAACTTGCAAAGCTGGAATATCTGGACATTTCGCTATGTGAGTGC
TTAAAAGAGCTTCCCGAGGAAATGGGAAAACTAAGGAATCTTGAGGAGCTTGACATGAGA
GAGTGTTCCCGGTTGAGGAAATTGCCTAGATCAGTTGGAGGGATGAAATCTCTAAAGCGT
GTTATTTGTGATGAGAAGATTGCGCAGCAATGGAATCGTGTCAAGAACTCTACTTTGATG
GAGCTTAGAGTTGAAGTTGCGGAAGCACACTTCAGCTTGGATTGGCTCGATGGTTGA
>PmNBS-LRR39
ATGCAGGCAGGAGATCGTGTGATATCTCAAATAGAAGGAGCTATAGCAACCGCCTCTGTG
CATATAGCCATTTTATCTCCAAGATATGCGGAATCAAAATGGTGCCTCGATGAACTCCTG
CTGATGTTAAAGTCGGGGGCTACTATTATTCCTATTTTCTTCAATGTCAAGCCATCCGAT
CTTCGGTGGGCGGGACAAGATGGAGTGTATAATCAAGCCCTGAAAAAGCACGAGGAGAAA
AGAAGATATGACTCTCAGACTCTGGAAAATTGGAGAAAAGCCCTGTCTGATGTTTCGTCT
TTAAGCGGCTTCGAGCTCGAGGGATGTAAAGGTGATGAGGGGGAGCTCGTGGATAAGGTT
GTTCAACGAGTCCTGAAGAAGGGTGAAAAGGGGCTGTTGAATGTGGCAAAGTATCCAACG
GGTTTGAATGAAAAATTAGAAGATCTTGAAAACACAGTGTTATTGCAGCAGCGGCAGCAA
AAGGGGACTGCTCAGGTTGTCGGGATCGTGGGGTTGGGCGGAGTGGGGAAAACAACGCTG
GCGAAAGAACTTTTCAATAGAAAAAGTTCAGATTATGGTGGATCCTGCTTTTTGTTTGAT
GTGAGAGAAGCTGCCGCTAACTGCTCTTTGAATTCCTTGCAAAATAAACTTCTTAAGGAT
TTGATTCAGTTGGATCGCCAAATAGATAGTGTTGCTGAAGGCATAGAGATGCTTAGGACA
AATCTCAAATCTTTTCACGCTCTCGTGGTTTTAGATAATGTAGATCATGTTGATCAATTG
GATGCATTTTTGTCAATGAACGATACCCTTCGCTCAGATAGCTTAATCTTGGTCACATCT
CGTGACAAGCATGTCCTCACAAGCTCAGGGATTGGAGAGTCGTCAATTTATAAGCTCACA
GGCCTTAACAGACAACACTCTCGAGAACTCTTTTGCTCGTCTGCCTTTTGTCATCCTTAT
CCTCTGCTAGGATTTGAATATCTAGTAGATGAGTTCTTAACAGCCTGCGGTGGATTGCCC
TTATCTTTGAAAGTTTTTGGGGCACTTCTTTGCGGAGAAACTGACAAATCTTGTTGGGAA
GATCAATTGGGTAGGCTTCAACAAGTAAACCTTCCTACTGAGATACAAAGGACGCTTAAA
ATTAGTTATGATGCACTTAATGGGGAGGAAAGGGAAATATTCTTAGACATTGCCTGTTTC
TTCATAGGAGAAAAAACGGATATGGCACTAAGAATATGGAACGGATCAGGCTGGAAAGGT
TCGCTGGGACTTCGAAATCTCAAGGATAAATGTCTCGTCGAGGTGGACAGTAAAAACAAG
CTAAGAATGCATGACCACCTAAGAGATTTAGGACGAGATATTGTGGAGCAGGAAAAGTCT
TCAGGATTGTCACATCGTCTTTGGCGTCCAGCCAGGAACATTACTGATTTGTTTCAAGGC
TCATCTGTAACCACTGATGTGCGGGGAATTATGATGGCTCCTCGCATTGACCCTTTCAAT
ATGTACACCGATCTACATTTGCACTCACAAATTTCACGGAACAAAAGTCGGAGTAATAAA
TTCTTTGGAAACCCTTTGAAGAAGCTCCACAATAGGCATAATAATATGCTTGATATGAGG
AGATTGCAACTTCTTATCGCTGAAGATTGTTATTTAGAAGGTATTTTGAGGAGGGTGCAA
TCACCAAATCTCATATGGCTGTGCTGGTACAAGTGTCCCTACTCTTTCCTGCCTTCCTGG
ATTCCAACGGAGAACCTAAGAGTTTTAGAAGTGGTTGGGACTAAATTTAAAACATTGTGG
CGACATGAATCTCAGGCACCTATGAAGTTGCAGGAGTTAAACATTTGTGCTCCCCTTTTG
AAGTTTCCAAAGTCCATAGGGCAGTTGAAGCTCCTTGAAAAGATTGTTGTGGATTATCCG
CCAATGTGGATTTATTTAAAAACTTCACCAGAAGGATCTTTTCATCTCAAAACATTGCCA
GAAGAATTTTGTGATCTGCAGTCATTGAAACACCTGGAGTTAAAACGCTGTTCTACAATG
AAGTCGCTGCCGGATTCCTTTGGGAATCTGACAAACCTTGAATACATCGATTTGTCTGAG
TCCTACAGTCTGGAGATGCTTCCAAATTCCTTCAGGAATTTAATACAACTTAAGCATCTA
TGTTTGCAATCATGTTACAAATTGACCATTTTGAGGGAAACACTTGGAAATATCAATACC
CTTGAATACTTGAACCTTTCAGATTGTCCAAACATGGAATTACTGCCGCCCCAAGTTACA
CAACAGTCTTTGGAAGAAATATATTTGTTGGGTACAAGCTTAAAAGAATTACCTGGTGCT
ATTGGAGACCTCACTAATTTGGAATCTCTGGAATTAGGAAGCCCTTTCCTGGAAATGCTG
CCACATTCCCTTGGTTATCTAAAAAGTTTACAGAAATTGGGGCTTTATAATTGCCAGGAA
TTGAAATATTTGCCCGATTCTGTTGGGCTCTTGACTAAGTTGACAACCTTGCACATAGAG
TGCTGTGGAATATGTTACTTACCATCAGATATTATGAAGATGAACAATCTTGAAAGTTTG
CAAGTAGTAGATTGTCCATTGCAAGAACTGCCATTTACTAGAGCATTGACTCAATTGGAC
TCCATTGACAAATGTATGTTGCAACTAAAATTCTTACGACTGTACAACACACACATATCA
GAGGTTTCCTTTCATGAAGGTGTTTGCCCTAACCTTCAATATCTCAAGATTACCTTTTGC
AATGATCTGGTGGAGGTTGGAGCATTGCCAACATCACTAATAACACTAGACTTGTCCTCT
TGTTATGGATTGAGGAGAATACAAGGGCTTCGTAGTCTTGCAAAGCTTCAGATACTAAAT
ATCAACGGGTGTAAAGAAGTAGAGGAGTTGCCAAGTATTGAAACGTTGCCATCTTTGGGG
GATTTTAGATCAGATATATATTACAAGCTATACAATGCGTAA
>PmNBS-LRR40
ATGGAAAATATGAAGTCTGATCGGGGTATCATCTCTGGATTTATTGGTGTGGCCATACAC
ATGACAATCCAGCACATACTTCAGCACATCTATATTGCCAATCGCTGCAAGAAAGAGTTG
GCAGTTCTGAAAGAACTGGTAATGAGCATCGAGCTTACCATTCTGCACATCCAGCAAAAT
CGCTTGGTATTCAAAACTGAAAAAGATAATGAAAATGCGCCTTCAGCTGTCAACAGATGG
CTTAATGACCTGGACGATCTTCTCCTTCAAGCATCAGAAATTGTGCAGCAGTGCTCAATA
CCAGAGTACCGCGCTAATTTTTCTTGTTGTCAACCTAAAAAGAAGATTTTATCTTTGAAT
AAAGATATTAGAGAGCGTCTAAAATTGTCTCCTTTACTTGTCCGAATTCCAAAAGGCCAA
GTGGTAGACAGTCAGAAGGTTCTGGAGGGACTTGGGCAGACTAAGGACCGCCTAGAAGCC
TTGGCTTCTTCTGCAACGACTTCCGAAACAGCAAGGAAGAACTTGATGGTCAGTGATAGT
GTTCTCACTGCATTGTCACAAATGGGAGATGCAGATACGTGCACAATAGAAAACAAGGAA
CCATATATAGTGGGACAAAGTGAAGCCTTTGAAAATCTGCAGAAGTGGGTGATAGATGAT
GTAAAGGGTAAGAACATTGGCGTGTTTGGCAAGCGTGGATCCGGAAAATCCCTCCTTCTC
AGGACAGTCTACAAGAAGCAAGAGGTACGCACTCATTTTAGCGAGGGTTTAATACTCTGG
CTCACTGTTTCGCAAAAATTTTCTATTGAAAGTCTTGTGAATGATCTCTGTAAGCAAATC
GCCATACAAAAAAATGATTTAGATTTGATTAAAGATAAAGAAGAAGTAGAACAGAAAAAT
TGGTTGAATCAGCAACTGCAGCAGAGTAGCAGGTTTGTGTTGTTTTTAGATGATGTTTGT
GAGAATAATGCCACAAGATTGTTGGAGGGACTGGGTATAATGCAGTCTGTAAGTGATCAC
AGTAACTCCAAAGTTGTTGCCAGTTATAGGGACCCCAGGGACCCCATTGCATCGTCAGGA
ATGGGAATTGCAGATGAGTACTCAATAACAATCCCGGCCTTGAACAGAGATGACAGTTGG
GAGTTATTTAAACAACATGCATTTCCTTATAATAAAGGAAATAGGCCCTCCAACATCGAT
GAGGAAACCTTGGTAAAGCTTGAAAAGTCGGCAAAGCTTGTGTGTGAGAGGTGTGGAGGG
CTTCCCCTGGCAATAAAAGTAGTAGGGAGGGCAATGGCCGGCGGTACTGATCTGCGGCAG
TGGGAATGGGCTCTTCACAGCCTGCTCAAAGCAACCCAAGATATAACAGAAAGCACTGGG
CAACCCTTGAATGCTTGCTTAAGGTTAATAACAGAAAGCACTGGGCAACCCTTGAATGCT
TGCTTAAGGTTAAGTTTGGACGCACTGGGCAACCAGGACTTTAATTTGCAATTGTGCTTT
CTGTACATAGCTGCGGCCTTTTCAGAAGATGCAATTATTGATGCCCAGGAGGTGATTCCC
TTGTTGATCGGAGAAGGTCTCCTTGCAAGGAAAGTGCTAAAACATGTACCTCAACCCACA
GTTTTGGCAGATCGTCGTTTGATTGAACCTCAACCCACAGTTTTGGCAGATCGTCGTTTG
ATTGAACCAATGATAATAAACACTGAAGGGCGCCCAGTTTGCCTGAGGATGCAGGACCCA
TTTGAGCTCGGAAGGCTTTATCTGGACCTGTTAGCAGAACGTTGTTTGATTGAACCGACG
GCCAGAGACGCTAGTGGGCGTGTGCTTTGCTTCAGGATGCTCAAAGTTGTGCATGATTGG
GCAATCCCAATTGCTAAGGATGAGGAAAATTTCTACCATTGTGCGGATAACAGCTTGGAG
GATTTGCAGAAAGATGGATCTGCAAAGATCAAAAGGATTTTCTTGAGCGGCAACAAATTG
AGTTCTTTTCCGCAATTTTCTTCCCCTCCAGATTTAATGTGCTCATTGTTGATTTCTCAA
AACAAAGAATTATTGAAAATTCCTAAAAAAGTGTTCGGCACTATGCTGTCTCTCAAGGTT
CTGGATTTGAGTGGGGCATCAGCCGCCTCATTGCCAGAGAATGTGGGCTGTTTGAAGCAG
TTAAGATGCCTAAAGTTATCAGGCATGCCGATCAAAAGACTTCCTAAATCTCTTACCGCT
CTTGGATACCTCGAGGTCCTTGATGTTAGCTTCACTCACATCGAAAAATTACCCTCGAAC
ATTCATTTGTTGAGATCCCTCAGGTACCTGGGCCTTCGTGGATGCAGAAAGTTGCATAAT
CTGCCTTGTAACATCTCGGGACTCCTGTCTTTGCAATACCTGTATCTGGATGGATGCGAC
CAGTTGAAAGAAACTCCCAGTAGCAGATGCAAAAAAGTGGCTTCTCTTCATAACTTATTT
GATCTAATACAACTTAAAAAGTTTGCTCTGCAAATCCACTCTGAACAATCTATCAGAGAG
GGGACACTAGGGAGTATGACTGAATTGGACACCCTCCTCTTGGTACTCCCCAAGATGAAA
AGTCTACCCTATGACATAAATAATTTGTCAAAGTTGAGAAGCCTTTCCCTGAAATGCTCT
AAATTGGTTGGCCTGGAAGCATTTGAATGTTCTGATTTGACTGAAAGGGAGAATAAAAAG
AAGAATGATGTTACCAATTTAAAACATTTGAGGTATCTTAAATTTTATGAGTGCGATAGG
TTGAAAGATATTCAACATTTACATAAACTCCAAAATTTAAGACAGTTGGAGATTATTCTT
TGCCCCGAGGTAAGGAAATTTCCTTCGGAATTTGGTGGAATTGGTGCATTTCCTGCTTTG
AAAATATTTTCATTGGTTGGATTACAGAACTTAGAGGAGCTGCCAGTAATAGAGGAGGGT
GCAATGCCTTCTCTTGAAGTATTTAATATAATGAATTGTCCACTGTTGAAGGGATTGCCC
AATACTTATTTGAACAATTCGAGAGTTAGAATAAGAGTTTATGGTTGTCCAGTGGTAAAT
GTGGCAGCAAACATGGCGGCAAACAGAAATTTGGTACAGGTGGTATCAATGTCAGAGGGC
ACAAAAGATATCATAACGAAGTACCGGCACGCATTGCAAAAGAAAGAAGATTGGCTTGGT
GAATTTTGGTGTGAATTTTGGTGTAATGAGTTTTTTTTATTTGTAGAGGGACTTGTACCA
TTTGTATAA
>PmNBS-LRR41
ATGGCGGCCTCCACCTCCAGCGCTGGTGATTCAAGCAACAATTATTGCTACGACGTCTTT
ATCAATCACAGAGGCCCGGACGTGAAGAAGACCTTCGCCAGCCATCTATATCGCCGTCTT
ATTTCCTATGGACTGCGAGTTTTTCTAGATTACCAAGAACTGCAAGAGGGAGAAAGCTTG
ACTTGTCAAATACATGGCGCTATTAGAAGTGCCTCTGTGCAGATTGCAATTTTTTCGCCC
ACCTATGCGGAATCGAACTGGTGTTTGGATGAACTCCTGCTCATGCTGGAATCGAGGGCT
CCTATTATTCCAGTGTTCTACCATGTCAGGCCGGCTGATATGCGGTGGACACGGGGCGAA
GGAGTCTATGCTCGATCCCTGCGCAACCTCCAAAAAAAGAGAACGTATGACGCTCAACCG
CGTTACAACTCCACCACTATTGAAAGCTGGAGAAATGCTCTTTCACGTGTTGCAGACGTA
AGTGGGTTAGATCTGGAAGCGTTTAACGGTGACGAGGGGGAGCTGCTAGATAAAGTTGTT
GAACGGGTGGTGAGAAAAAGTAAAAAAACACAGTTGAATGTGGCCAGATACCCCACTGGT
TTGGATGAGAAAGTGAAAGATTTTGAAACGAAAGTCTCACTTCAGGAGCAAAGCGGAAGA
GTTCAGCTCGTTGGCATCACGGGCTTGGGCGGAGTGGGGAAGACAACGCTGGCTAAAGAT
CTCTTCAATAGGAAGAGTTCAAATTACAGTAAATCCTGCTTTCTATTCGATGTAAGAGAA
AATGCTAAAAGCTCTTTACTTTCTTTGCAGAGAAAACTTCTAAAAGGCTTAACTCAATCT
GATCTACAAATAGACAGCATTGATGAAGGTATAGAGATGCTCAAAAAACATTTCTCACTC
ATGTCTTCTCAAGTGTTACTAGTTTTAGATGATGTAGATCATGTGGAAGAAGTAGATGCG
CTCTTGCCTGTTCCAGTCAGAGATGTGTTGCGCCCCAATAGCTTAATCTTGGTCACATCC
CGTGACAAGAATGTGCTCTTAAGGTCAGGGGTACAAGAGTTAGCAATTTATAAGTTGACT
GGCCTCAGTACAGAACACTCCAAAGAGCTCTTCTGCTCGCATGCTTTCTGCCAGCCACAT
CCACTCTCCGGATTTGAATATATGGTTGACAAATTTTTAAGGGCTTGCGATGGATTGCCC
TTGTCTTTAAAAGTTTTTGGGGCTCTTCTCTATGGAAACAACGATAAATCTTATTGGCAG
GACGAATTGGACAGACTTGAACAAATACTTCCCTTTGAGATACAAAGGAGGCTTCAAATT
AGTTTTGATGCACTTGAAAGAGACGAGCAAGATATATTCTTAGACATTGCTTGCTTTTTC
ATAGGAGAAAACAGGGATACAGCCTTAAGAATTTGGGACGGGTCCGGCTGGAAAGGCTCA
CGGGGATTTCAAAGTCTCCTGAACAAATGTTTAGCAGAGCTGGACAATGGAAATAAGATA
AGAATGCATGATCACCTTAGAGATCTGGGGAGAGATCTTGCAAAGTCACGATTGCCCTGT
CGTCTTTGGGGTAGGGCAAGGAACATGAATGATCTGTTGCAACAATCAGTGATAAAGGTG
CGGGGAATAAAGATACTTCGTGCTGAATATGAAGACAATGATGACGAATATGCATCCCTC
GAACCCTACACATTCAGAGAGTTGCAACTTCTCGATATTGATCACGATGACCTGGAACTC
GTTTTGAGGAGAGTTCAGTCTCCAAATCTCTTGTGGCTTTGCTGGGACAATTTTCCATAC
TCGTGTCTGCCTTCTTGGATTCCATTGAAAAATTTAAGGGTTTTAAAAATGGATGGGCTT
GAATTAAAATCATTGTGGTTAGACGAACTGAAGGCACCTTTGCAGTTTCGAGAGTTAGAG
ATTTATGCTCCGCTCACTAATATTCCAGAGTCCATAGGGCAACTAAAACACCTGGAACGG
ATTGTAGTCACTTGTGGAGATTTTCTAAAACTGCAAGGAGAATTTTGTCATCGGCCTTCC
TTGAGACATTTGCCAGAGTCCTTGGGTGATCTAACAAGCCTGGAACACATTGACCTTTCT
TACTGCGGTAATTTGGAAAGGCTTCCAAATTCCTTCGGGAATTTAATTAAGCTTAAACAT
CTTAATTTAAAGTACTGCTCTAATTTAAGGTTCTCCAGCGGAAGTCTTGGAAATATCAGC
ACCCTTGAGTACATAAATCTTTACCGCTGTGACAAAATTGAAGTATTGCCTTCTCAGATT
GCACATCAACGGTTCCTGGAAAATTTAAATTTGAACCTTAGAAACTTGAAAGAGTGGCCA
AGTTCCATTGGAGTGTCCAGCGATTTGGAAAAGCTTGTATTAAAAACTCCTCTGCTGGAA
GCGCTACCGCCTTCTCTCGGAAGCGACTTCAGAAAGTTGAGGTATTTGGAGCTGCGGAGC
TGCCAGAGTTTGAAACGTTTGCCAGATTCTGTCCGAATGTTAAATCAGTTGATTAAGTTT
GCAGCCAAGGATTGTTCCTTACAAGAACTACCCTTTAAAACGGTTGAAGATGAAAGCAAA
ACATTGAGTACACAGTCGAAAAGGCAAAGGCAATGGAGTACTTTGGATTCCTCCATTGAC
GACTGTATGCTTAGGATGCAACAGTTCCAACTGTTCAATACACAAATATTGGATGAGGTA
TCATTTGCTGAAGGTATGTGCCCCACCCTTAAATATCTTGACATCCAGGATTGTAATGAT
CTCGTGGAGGTTGGAACATTGCCAAAAGCCCTCACAAAACTGGTTTTGATTGGTTGTTCT
AAATTGAGGAAGATAAAAGGGCTTTGTGGCCTTACAAAACTTCAAATTCTGAACATTAGC
TGGTGTGAAGAAGTGGAGGAGCTACCCAGTTTTGAAACATTGGTGTCTTTAGAGGAGTTG
CAGGTATCTGAGTGTGTGAATCTGAAGAGCATACAGGGCTTGGAGCAGCTGACAAAGCTT
CGAAAACTAGACGTTTCAAGCTGCTCAGAGTTGGAAGACCTCCCAAGTGTTGAATGTTTG
AGGTCATTGGAGGAGTTGTGGGCATGCAGCTGTGTGAAGCTGAAAAGCATACATGGATTG
GCCCAACTGACACAACTGCGAAAATTATACGTCTTTGGCTGCTCGAAGTTGGAAGAGCTG
CCACCTTTTGAGCATTTGTCTTCGTTGGAGGAGCTGTGGGCATCTAGCTGTGCTAAGCTG
AAGAGCATAAAGGGGTTGTGGCAGCTGACAAAGCTTCGAATACTAAATGTTACTGAGTGC
TGTGATTTAGAGGTCTTGGATGGTGTGGAATATTTGACTTCCTTGGAGGAGCTATATGCC
TCTGAATGTCCCAGGCTGCAGTGGGCTGAAGGAGTAGTGGAGCGGTTGAGCCAGCGATTG
GAGGAAGGTATGCTCGGCATATGA
>PmNBS-LRR42
ATGGAGGTGGGAGACAGCTTAAATTCTCAAATTCTAGGAGCTATTGCAACATCCTCTGTT
CTTATAGCTATATTCTCTCCAGGATACGCGAAATCAGTATGGTGCCTGAATGAGCTCCTG
GAGATGCATAAGCGGGAATCAACAGCCACTATAATTCCAGTTTTTTATTATGTAAAGCCA
TCTGATCTCCGGATGTGGAAGCATGAGGGCAACAATGTAGACTATGATGAAGCCCTCCGA
CAGCATGTAAGCAAAGGGAGATGCAGCGAACAAACAAGTGCAGATTGGAAAAAAGTGCTC
TCTGACGTTTCATATTTGAGCGGTTTGGAGCTGGAGACGTATAACGGTGATGAAGGCGAG
CTCGCCAATCGTGTGGTTCAACTGGTGGAAGAAAAAATTGAAAGGCCTCAACTGTATGTG
GCTGAATATCCAACTGATTTGGATAAAAAGCTACAAGATTTTGAGAAAACAGTATTGCAG
GAGCAGCAACAAAGCCGGGAGACAAAGGTTGTCGGGATCGTGGGTTATGGTGGTGTAGGG
AAGACAACCTTGGCAACAGAGTTCTTTAACCGCTACAGATCAGCTTACAGTCAATCGTGT
TTTCTGGAAGATGTGAGAAGCGAAACTTCTTTGCCTGACTTGCAGAAAACCCTCTACCAA
GGTTTAACTTCAAAGGACTTGAATATATGTAGCGTCTCTCAAGGTAAATCGGAGCTTCGT
CATCGTCTCTCGCGTTCTAAAGCTCTCGTAGTTTTGGATGATGTCGATGATGCCAGGCAG
TTAAAAGCATTATTTTCACCTCTGAAAGAGGCCCTTAGTTCTGATAGCTTAATCTTACTT
ACATCTCGCAATAGGGATCTTCTTTCATGTAACGGAGTCTCGTCCATTTACAAACTGTCA
GGCCTCGACAGAGAACATTCACAAAGCCTTTTCTGCATGCATGCCTTTCACAAGCAGCAA
CCTGGTGCCGGATTTGAAAAAGCGGTTACAAAGTTTTTGGATGCCTGTGATGGATTGCCG
CTATCCCTCCAAGTGCTTGGCTCTCAACTTTATCTAAAAGAATCATGGTACTGGGAAGAA
GAATATCTAAAAATATCGAATTTAGTACTTCCTTCAGATATACATAGCAGTCTCAGAATT
AGCTACGACTGTCTTGATGATCATGAAAAGGAAATATTTTTAGATATTGCATGTTTTTTA
ATAGATGAAGATAAAGATCTGGCCCTAAGAATATGGGATGGATCTGAATGGCAAGGAAGG
CTGAATCTTGAGAACCTAGAGCACAAGTGTATTCTGGAGATAGACTGTAAAAACCGTATA
AAAATGCACAAACCCCTCAGAGATTTGGGCAGAGTTTTCGCTGAAAAGGAACTTCCGAAA
TGGCATCGTCGGCTTTGGCGCCCCACTGACAACCTTTTTCAAAATCTGTCTATCCAACCA
ATTGTGCGCGGGATTAACAGGGTTGAAGGAATATCATTCGACGACTCTCTGCAGCGTCGT
GACGTTGATATGAGCAAGTTGCAACTGTTGAGGGCTGAAGGTAATTGTTTGGGAAGCATA
TCCCAATCTCTTGCATCTTCAGATGAGCTTGTATGGCTATGCTGGAAAAAGTGCCCGTAC
ACCACCCTGCCTTCTTGGATTCCAACCAGGAATTTGAGAGCCTTGCAAGTGAATTTGTGT
GCGGATTCGCAAATGTCGCCGGATTCCGTCGGGGATTTAAGGTTGGAAATGCCGCCACTT
TGCCTAGGTAACCTTCCTCAGCTCAAACACTTAGACCTGCAAGGGACGGAAGTAAAGAAA
GTATCGATTCCTAGAGGTGTTTGTCCAAAACTACAACATCTCAATCTCAGCTTTTGTCCA
CAACTAGCGGAGGTTGGAGAGTTGCCAACAACACTAACGTCTCTGGAGTTGCAAGGGAGT
ACTGTGTTGGAAAAAATAAGTGGGCTTCCTGGCCTTGCAGACCTTCGACTACTAGACATC
AGCGGATGTAACAAAATAGAGGAGCTTCCAGGTCTTGAGAAGTTGACTTTGTTGGAAAAG
TTGGAAGCCTCTGAATGTAAAAAGTTGAACGAGAGCTCTCTGAAGTGCGTGCATGCCAGA
ATGGATAAGAAGAGAAAAAGAGAATCATGCAACTTATTTCAAAGTTGA
>PmNBS-LRR43
ATGGACGCTTCTGGCGCCTCCTCTTCCTCTGCTGCTGATCCCATCAACAGTAGCAGCCAC
GGTGTGTTTATCAACCACCGTGGCCCCGACACCAAGAAGACCTTCGCTACTCATCTCTAC
CGTCGTCTCTTTGAACGTGGACTCAAACCCTTTTTAGACCAGGAGGAATTAAAAGTGGGA
TTCAAATTTCCTCCTCAAATACTCGGCGCTATCCGAAGTGCCCGGGTCCATGTCGCCATC
TTTTCGCCCAAGTATGCCCATTCCCAATGGTGTCTCGATGAACTCTCTCTCATGCTGGAG
TCGCGGGCTCCGGTTATTCCTATATTTTTCCAGGTCGACCCTGCTGACCTCAGGTGGACA
GATCAGAACAAAAAAGGAGTGTATGCTAAGGGCCTAAACGAACTCCAGATGAAGACAAGG
GACGACCTTCAAACTGATGAAAAGAAGCCACGATATGACTCTGCCACTCTTCAAAAATGG
AGAAAAGCTCTCTCTGATGTGGCAGATATAAGTGGCTTTGATTTAAAGGGCAAGTTTAAC
GGCGACGAGGGTCTGTTGCTAGATGCGGTCGTCAAACGTGTGGTGGAACTAATGCTCCCA
[truncated: 19,416 more rows]

## Sheet: Protein sequence of NBS-LRR
>PmNBS-LRR1
MAQQPAAYHVFINHRGPDVKKSLASLMYKRLTNCHGLRVFLDINEIRMGETISDEIHNAI
QSAYVHITIFSERYAESRWCLEELYWILRSYHKHNRKVIPVFCGVQPADLRYIESGCYKN
AFDRHQIKGRVSTEEIEKWKKALSEAAGISGIIFQPNESDSGEILEDIVRKVLEEVFKWG
SLYVAECPVGFDHVAEDPLINKFLKQSDVSDTMIVGIAGMSGIGKTTLAKYLYNLRRLSF
NGKSCFLSDVRTKGLAQLQQELLSDLLCYTQGSQDIYGFGKQLLRHCRILLVLDDVDHID
KINDLLDIHSVGRGSLILITARDRDLLRRSSRNTLLYNVMPLNRQHARELFCQHAFRESK
ASEEFEDLVEEFLGICKGFPLALKVLGAYFFGKSDKDWKRWLKMFSTTLHEDILQTLKVG
YDALNREDKEAFLDIGCFLVGEETELAIRVLEGLYGSNIVHSLERLHQKCLVDFHYDVQS
DDEIECRKPEDPMIGDDDPSVKYRGYKLTMHDQLRELARHIVREEFAVWSTRKPLRVGST
NDIVELSKSHGVSHLPMRGIRTSKDERLSDFVGFGGECVHLLVLEFPVDLSSLLVSLKLS
GELVWLRLRNFWFGSMPYHSFIRLPKLRVLELQGHRDNIEQFFQNFDLTTMDHNFSQRCS
RLNELNISGMEYELPSTSSSSSTLHAGHSMKVSENYSSSAVQQEGGMPHLISFLKWSGLE
YLCKMVLTNLASLQSLPVNFGELARLRHLDLSGCTNLTELPKSFSKLLHLQYLALRGCRN
LSIPPDILGRISTLEYVDFKGCAQLVALPEGIPYQRHLRYLNLLSTCLSQLPEEVEQLGN
LKQLRIGSPELTSLPRSVANLRGLTELIVMGCRRLECLSPEGIVAPNIQFLAVDFCPVEN
FSFQKDQRTMGVLRDLTLKRTSISEICMAEGVYPWLQTINLSENIQLKQIIGLPSTLVRV
NLQDCSQLETLNLSSLGNLKFLNINGCIALETLSVRGLISVEEIEAERCWKLKRIEGMNS
LKCLNCLKISTDNKIFWEDVCSFLNSAPGVRLPNFMLSGKVDDEMDEGQIRQNMFQLQSI
FHFRIVKFESLLTRIHDSSQKLCKRFQCPIDFDYNSECGILWFITNDVGGYSFRVAFDSK
SDSPLWISEGTQSGGRRLHVFMWASYSKCFMEYSKRFMEFSEMVPRLGNSCELWLSFDCD
ASVSELDKVLVGGLWLPMHYSMSGVLFKKIIAKFAPKSSWSVASLSGWIKGSLMS*
>PmNBS-LRR2
MPIQTPNFFGNGIAEAQSELESLLIEDMSVRVIGVCGMGGIGKTSLLQTINNSDKVRQTF
NPIIWVTVSKDPKILNLQKCIAGRLNITLPDECDFEGRKSALYAYLKDKNFLLILDDMWE
SLELQSLGVSLDDTACKIVLSTRSTAVCTRMRVDKIISVKPLSDDEAWQLFCSGAFRHGN
VPQEMEDVARKVAGECKGLPLAINVIAAAMRNHSYQHEWVHALHQMQTVEETFYGTHDEI
EKELFQRLKLSYNVLPEYIKICFLYFAAYPEDEEIEVKEIIDLWVAEGLVKGSGENYLPD
TAHSFLNHLSDRCLIEVVSKDYVGRILRVKIHDVLRDPAIRVAENEKRCYYKDAGRGVSN
FPSEEVVGKRCHKLSLMSNNLQSLPTTFACSSLSVLLLRGNDGIKEVPGSFLKELPSLRV
LDLSRTGIESLPPCIANLKHLASLQLPETNIRELPESIGDLNELQFLNLNGCQQLRCLPD
RISELKRLRALNIRHCSSLEHLPRGISQLVSLERLEMLYSKIALEFEEEANAERKNACLK
DLQTLSRLRVCNVKIKSAVKEGESKMRDLYLDCKDANGQDYLPQDMQAMKDLQNLTLEGC
YVERLPSWVTQFRKLSYLWLDGCTELKYLRADLPCLRQLVIWDCGELEELELGMGAVGAA
SASGGLGEGASPLSPMLNSVDVFRCPRLKRLRGGWEKLNHLEEIKGFPEWWDAIEWEDPN
MKTLRHRYPLCSTLSLWRVARD*
>PmNBS-LRR3
MAWCSDIGTGAAGNAVGSLFKKVVEEVKLVIYLPQAIGDMGGEVQRLMDQMHEINVELAR
VNMNPKSIVKGWLDRAGEAIETSGSIGSDYEQHKICLTWCPNCVCRYRIGRRIRDWKASV
AELHLQRQSDFPATGEYGDPTPRTQVLVQNPESGSGIVVDTRRSTQMELVEKWLTDEDSS
IRRIGIQGMGGVGKSSLLDAINDSQRVRDSFDLIIKVTVSRNHILGIQNSVADRLKLRGF
QENSNFEERKEMLRSFLKNKKYLLLLDDMWLEDMWTSVELQDLGVSLNDTAFKILLTTRD
KQVCATMEVQEIITVEPLLEEEGWQLFRSRAFQNGNVPHEIEPVARDIAKECKGLPLALI
VVAAAMAHHTELYEWENALIDMKNVDETFYDLHAGVDQKLFQRLQWSYDVLKPDNLKICF
LYFAAYPEDKVIYCKNIIDSWIAEGLVRGSGDSYLHDRGHEFIKQLLDRSLIELVHNDQV
GRISSVKIHDVLRDVAIRIAEKEQRCHFKAGVGVSHFPSQEDLEGCTRMSLMTNALHSLP
TTFACSSLTVLLLSENPGITEVPESFLSQLPSLRVLDLSETGITSLPPSIGNLKYLACLN
LSGCHQIRELPESIGDLKELQFLNLSYCYLLRCLPENISELKGLRALDIDFCKSLKHLPG
GISEVVSLERLMTWNSELKLSFEEEANAERKDACLKDLQNLSRLTVFSANIRSPFKEGVM
ANWSRMRHLSLNFDEVVGQHDLPQDMRAMKDLEALSLWCCNVERLPSWVIQFRKLAYLWL
GQCNQLKELPAEFPSLRRLDIYGSDKLKQLELGIGFPKLQQVKLEVLGSLESVGVGAVGA
ASGSGGLGGVASPLAPMLKSLQVSGCDQLKRLRGGWDKLNHLEKIEGEREWWDAIQCDDP
NIKTSLESKYRKWR*
>PmNBS-LRR4
MALRVAFAFTSIFHIILILCIVAPIIIMAFTLASASTSSSASAPSNSASASSSASAPSNY
RYDVFLNHYGDDVKSNFASHLYRRLLSHGLQVFLDQPELQRGEKIEPQIEGAIATASVQV
AIFSRGYAKSRWCLDELVSMLRSNATVIPVFFVVKPSDLRWTNAEAKGLYAKAIANHEKK
KRYPPARIAVWREALAEASQIVGYELEKCEGDEGKLVDEVVRQVLKKARLAPLHVATHPV
GLDEELQDFERTVLLEKQKNRGPPIILITGSGGVGKTTLVKAFFNKYRSDYERCCFLAEV
RDSAVRNNLTSLQGQLCKDLNLVTLEMRNIPEGTGKLGQYCSRSQSLVILDDVDRNDQLD
ALLSPVKDLLAYGSLILVTSRDKSVLSKYAGIEEFSIYHMKGLGRDHSQQLFCWHSFNRP
HPAEGYEKLVGRCLDVCNGLPLSLKVIGSLLRFESPEVWEAQLRKLTRVLPLEIQNTLKI
SYDSLDDQEKEIFIDSACFFIGIKAETAIRVWFGSGWEGSLGLQTLQNKCLVEVDSKGCI
KLHDHLRDLGRNLADKGPLECGFRMWCAADNCFRNVRPQSTVRGISMVPQRSDESFQSLG
ELSNDIDVDVNRLQLLRAPVDCLESLFNRMRQPKLVWLRCEIYEHSSLPSWILLKNSECS
LPSWIPLKDLRVLEVVDLTGPFGRTPRKRMPVLGTLWPENKAQLPLQLRELNISAELQQL
PESIGLLKYLEKIELHNFQGRTLPKGFFDLRSLKYLKLRARRMNQLPESFGNLKSLLHLD
LSDCMYLQMLPSSLGNLTQLQHMNLSSWGSLQMLPSSLGDLRELQHMDLSRCTSLKTLPE
SFMNLIRLKYLDLSGCEALTLSREAFGNIHTLIRLNFSGCHKLEELPHQVTHQQYLKELI
LDGSNLKELPSTIGNLGNLEILSFSGPRTVLETLPHSFGKLKNLKELTLRVRKLDNFLDF
AGQLKQLTSFSLRSSPISEVPFASVDMVQAGGRRLLDNCMLRLKSLDLSSTRITEISFGG
GVCPALERLDLSSCNNLVKVGALPTSLTSLTLSACSALRNITGLRDLKELRFLDMHHCTQ
VEELSILGVWELNNLEFLNLNYCPISVVPFASVEEVQGARRLSDSSTHNCMPRLNRLELT
WTRITEISFGEGVCPVLQDLNLGGCFDLVEVGALPTSLKSLYLRNCGALKRITGLSGLEQ
LESLVISGCGSIEELPGLETLISLKNLYADKSMKTILALAEAANHKVKFPWF*
>PmNBS-LRR5
MATDLGTGLATNATNAIIGILWQQLKDVREVGKNLQLLNDELDRMDESLRHIQTQFEDQQ
RQLPELVEGSLGRINNALEDVKTLIHRANRQRARCHGCCLFFSPNIPADIREWKTRFGEL
FQQLHSALSTVAVAAQIVVAAQPQADALLQPLPESGFVGTGIEVAQRQLSAWLDEPQPLA
RVVGVWGMAGVGKTALLQLIYNDCKKKVSGSFDFVIWYTISEKYQIQSLQDTIAESLHLK
FEPSSTIDQRKMKLYASLENKRFLLVLDDAWNPIDLNKVGINFGHDNGSKLLMSSRYRDV
VELMAEKEYCMMIRPLSTEEGWELFRRRAFRCGAAPDNNLEVIARQVALECKGLPLAINT
VAATMARKKTADEWSRALVLMKNVDPSFPSTHRTIDAELYQRIRLSYNDLPNDLKMCFLY
CAAFPEDARIEVETLVEMWTAERLVPQKGTTYFMDVGLEYIEALVDRCLIEYVNEKKRYI
KVHDVLRDMAIYVGQGEQNLLLAAGQGLQHFPCEEETRDRKRISVVGNEISDLPTDLKCP
KLVSLVLAKNDQLKEIPEGFLVNSMSLKVLDLSYTSIETLPTTVGQLGQLEFLNLDNCKR
LKHLPESICNLSHLQFLNLDGCEILDFLPDRIGELKNLKHLTVWVSRSVEGLRVIPHQIY
QLTSLNKLVLIPNSIPLSLKDLTDLSNLIELDVTVKPEIKGGSMSTWSKMRRLRLSFQWG
EDENRDDAALDILPHNMQSMKELQSLWLCNYEGVSLPNCICQFQNLKYLELERCMKLEEL
PALEIGSEAARDGFPKLEELSLWSLESLESIVCNAKTMPQLHHLRMSDCGKLKTLRIEEL
ADLESIGIFVCPQLEVVEISSLPMLRRLSV*
>PmNBS-LRR6
MMEFTVKLSVKLESNPRRDAGTIKKWKDALCEAADRSGCDLKNCKGGESELLDKVVECTL
KKVQLKRLDVADYPTGLDDKVKDFVCKTLLHKPQVVGIVGSGGVGKTTLVKEFFNLNSSS
YSRSCFLSDIRENASTPSLISLQNKLLKKLTGSNQVIDDIALGITTLKKHLSSNKALIIL
DDVDNETQVNALWPVHTDLHSDSLILITSRNTDVLIRSRVEGSLIYTLTGLNVEYSRKLF
CWHSFRKAAPPEGFESLVDKYLDACDGLPLSLKVFGALVCGKKKGYWTEQLGRLQQTLPS
EIKNRLRISYDALEEEDKKIFLDIACFFTRYSRDTALKIWEGSGWKGRLGLQNLQNRCLV
TVVNENDLQMHDQIRDMGREVAESSLPHRIWRWPDQVLENLQLQSKLIVRGIKMDSSECN
QDDEFYGALGMMSLKLLDTQGCILERIMKWVKFPDLIWLRYRECPHASLPRCIPMKKLRV
LQVSGRSLKTLWDEEAEPPEELRELEIHGPLRNIPKSIWRLKNLQRIVVGRFPNIGRVNL
IELPEEFCELKSLEALVLKECSRLKSLPHSFGKLTTLEHIDLSLCRNLETLPDSFGSLKN
LEHIDLSNCYDLRSLPDSFGCLGNLRRIDLQGCHQLKRLPDSFGKLKKLKRINISDCHGL
RDLPESFGDLSKLEYIDFSRCHNLKSLPDSFGNLINLQRLNLSNCHDLETLPDCFDNLKN
LQEIDLSKCHNLERLPDSLQNPNKSKILCLEGCSYLTM*
>PmNBS-LRR7
MSLTPVDPVIAEAIKVALTALLGVVKIIASSKTWGKELKEKLLSVTPAIDQISRNISDTS
PDRRNQFKDFQVVLQGGVTLVDKLEKVRSFDIFRKYRYGKQIRQFQRKLFDFLLIQVPLN
TALDVHKLDADVRVIALDVEKLDEDFRVFFQRIECEISSVIARMTNNPTSNTIMLQQINT
TQVCQTFCDMMHETTTAHQAIICTSQVPDMPNFVVGLDNRIKHVKQILLQNDVNVVGIAG
MGGSGKTTLAAALCRDTDVKDHFQENNIIFITVSLLDNVNGPLEILEVMWDKLIDGKRPK
FRSIEDAHNKLNERLKSRSHQPTLVVLDDVWFTANLETLLFEVEGYKTIITTRQDSTIPN
TDSTHHLYKVEMLDELHALSLFCFCAFGQTSIPTTADKNLVKKVAAKCDGLPLALKVIGS
SLHGEPRPVWQSAEEKLSRAQPISKSHRDELLNRLEMSIDVLDDESKECFLDLGAFPEGR
KLSVDSLLDIWVYVRGMEWIDAFVVLLELAKRNLINLIGNPGSGAMEYSCASELSFSQHE
VMRDLAVHLANKESIDNRKRLFVPRKEDSIPKEWLTLTNQVSGAQFLSIHTGAMQDHDWC
QIHFPEVEALALIFSAAQYCLPTFLQTMPKLKVLILYNYSSQRATLSGLPSFPLPVQIRS
VFLNKLRVPPLYDNCRSWERLEKLYICLCEGLENITRLDKEVEAPNFPNIKEINIDHCSD
LRELPATLCNLTSLQILSVTNCHLIQELPEDLGRLRSMRVLRLSACPKLSRLPPSICNLG
ELEYLDISQCGYLKDLPSNFDQLSKLEWLDMRECSGLKKLHKIKLESLKRVIIPDQGMEG
EWLSLPNLTVDVVEERFSLDWLDE*
>PmNBS-LRR8
MACCSDVGTGAAANVLPRLLKNVVQEVKLVISLPQSFRDMEHEVERLNNLTHDINVELAQ
LQMNPKRIVKAWLDKAGEAIESSESIRRDYEQHRRCLSWCPNCFCLYRISKDIRDWKATV
AQLHSEKDSDFPPTGEYGDSNPPAQLPILTPEAGFEGNEIKSLQSEVEERLTEDSNTRII
GVYGMGGVGKTSLLQTINNSLKVCRSFDLIIWVTVSKEFDISSLQDSIADRLNLHNFPPK
SNLEGRKQRLFSYLGDKKFLLLLDDVWRTLDLQSLGVPMNDTGSKVVLTTRNKRVCTSMG
AKDPIKVVPLSEEEGWRLFSRRTNVPQEIEGIARQIAGECKGLPLAINVVAAAMADKVYP
HEWEHALLQMQNVDKTFYELHEEMDEKVFRHLKWSYDVLPDYLKTCFVYFAAYPEDTVID
CEKVIDMWIADDLVKSSGESYLPDTAHSFIDFLRDRCLIEVVRNDEVGRVESVKIHDVIR
DLAILIAQKEHRCFFKAGQGVSHFPSETDTDGCARMSLMTNALHSLPTTFRCSSLSVLLL
RENPGIEEIPGSFLNELPSLRVLDLSGTRIQSLPPTIGNLKHLSSLQLQGCRSISELPES
IGDLKELQFLNVSRCAQLRCLPERISELKRLRALGISQCNRLEHLPRGISELVSLERLQC
AGIALDFEEEEALDAERKKACCINDLRSLSSLRVLEVGIKSALKEGVMRNWSKMRDLSLS
FEEAVGQDYLPQDMQGMKDLETFSLYRCHVERLPGWVTQFRKLAYLSLQQCHQLKELPAE
LPCLRTLWIEWMF*
>PmNBS-LRR9
MTMEPVSESTIGTAVGEFFIITRIVMNIIISSKSSSKELRQKLLSLKPTIDQISKISSDA
DSSSYKGQPYRDIQAQVQDGLHLVKKLERVSSFNIYRKYRYGKQILKVEKKINDFLLTQS
LAGLVLDVQKLNAESEGFKERLERIEEMGQHIIDSVNAKMTNDATSNSIMLHQMSTTELF
GTSIDESNDTVMAEQSTSRTSQVPDMPNFVVGLNNLVSDVKQILIYQKGVNIVGIKGMGG
SGKTTLALAVCGDSQVKDFFRNNIIFITVAQSPNVKGLLEAMWDKIIGGRRPVFQSIEDG
HNQLQKNLSSKGYRPTLVVLDDVWSKSNIEPLLFEAEGYKTIITTRQDYTIPISDSTRVY
NIPMLQQADALSLFCFWAFGRASIPRTEDEDLVKMVEAECKGLPLALKVIGSSLRGEPQP
VWENANKKLRRAESISEYHRDNLLHCLETSVDVLDEESKQCFLDLGAFPKGRKFSVDSLL
DIWVYVRGMEWEDAFVVLLELASRNLINITSDPGSRAISFGCASELSFSQHDVMRDLALR
LANHDNTIHCKRLFMPSKEDSIPTKWLTLKDQTSQAQFVSIHTGQMEEQNWCQINFPEVE
ALALFFAASQYCLPTFLHTMPKLKVVIIYNYGSKRATLHRLPNFPTFTHLKSVLVERLIV
SSPFEYCRFSGNLEKLSVCLCEGLGNMTLLDKEQVPKFPMFREIIFDHCSDLEELPGKIC
SLTNLQKLSVTNCHLVQKLPDDLGRLRSLRVLRLSACPSLSMLPPSISELQQLEFLDISL
CRSLKDLPMEFDQLSNLKMLDMRECSGLKKLPKALANLKSLRRVICDESAGRQWLAIRAS
TMPNLTVEVVEERFSLDWLDE*
>PmNBS-LRR10
MANVNFTPARDGTSCASTSQANTNSYVYQVFLNHRGPDVKQGLAAQIYRRLKYLGLSVFL
DQKVLERGEKLDPQIEGAIRTASVHVAIFSPTYAQSKWCLQELVLMREQMLESGSTIIPI
FYKVEPADLRWTRGGDGVYARDLGDLERKRASDSQEPRYDPKTIEKWRNALSAVADIVGF
ELKDKEESRLVQEVVQQVVKKVGKRPLNVAKYPTGLDEKIEDVDRKLSLQRKNEKATVLG
IVGLGGIGKSTLAKQFFNRERLKYNRSCFLFDIRSKSLPFLQSSLLNDLDQSNEQINSVN
SVAEGIERLKTVSERSLIILDDIDHIDQMDALCAPVRDTIHVGSLILITSRNKDVLLSAG
IGESSIYTLKGLNGEHSQEFFCWHAFGQPSPVVGFEEVVEKFLYVCNGLPLSLKVLGALL
RGKDDSKLWNAQLRKTSKVLPEDIRSTLIISYDALDEEEKQIFLDIACFFIGENRDTAIR
VWDGSNWEGLLGLWKLENRCLVEVDSSNRLRMHDHLRDLGRVIAKNLEYPRRLWHFTENL
LDNMSGQSFVRGVSRSNRSMLQLLGTESDSVERIFSSKQLPPLVHLHWILCPKSSLAPSI
PLNNLSVLHIEGDQLKTLWQHESQAPLQLRELHIDAPLLEVPKSIGKLKHLEKVFLNTGY
LKTIPNEFCNLSGLQSLYLQCEQLQTLPESIGNLSGLQSLGLIRCSSLQTLPDSVGNLSG
LQSLHLNGCCKLKMLPDSVGNLSGLQCLDLSSCSSLQTLPGSLGNLSGLQSLHLMDCDSL
QTLPDSVGNLSDLQSLKTISNEFGKLSGLQSLHLTCEQLQTLPESIGNLSGLQSLYLVGC
SSLQTLPDSVGNLSGLQSLDLSWTLPDSVGNL*
>PmNBS-LRR11
MVTLNCKGLCSRLEELLAGLLETVGQLYSPIVQKPQNEQNPIYLNCLSIINRGVQLVKMC
EKTSPLNTFQNLRYASEIHQLENEIRDFVQYQMPDQLSLELKNIISEFKGFRHLYELEAV
DERNVNETIVPRLTNDPDENATMLQQMGPHGMFDGAFDEASTSDRSGSVKSDFVVGLEKT
ILNVKKILLQREVSVVAVQGVGGVGKTTMASSLCNDQEIKGAFQNNIIFITVSQSPNLKE
ILETMWEKIVPTKKPDFQNIEDAHRQLQKQLLRRAKRTLVVLDDVWSMAILEKLLFEAEG
YKTLVTTRDRSIIRTTTSTRLYELPLLDDADALPLFCFWAFGQKSIPSNADEQLVKQVQA
ECKGLPLALKVIGSSLYGQPHPAWEGAKNKLLNGESISDYHKEGLLRCLETSIDALDEEA
RECFLDLGSFPEDKKISVDALLDIWVYVRKMEWQDAFVILLELASRNLLNLTNSNLRRQA
INYGSASELYFSQHDVMRDLALYLASRGSIARRKRLLMPKKEDSLPAKWELLKDQVFDAQ
IVSIHTGAMEDDQWCEMHFSQAEALVLVFSASKYFLPSFLSSMRKLKVLIVFNYGNKKAT
VNGLSALSSLTQVKAIHLEKLNVPPLQEHSKVLQNLEKISLRLCEGLGNMSRFNNSQSSL
KLPIMQDFNLDHCCDLEELPPGICHTSSVEKWSITSCHLLQKLPDDLGKLGSLKMLSVSA
CLGLKELPASIGKLEKLEYLDISLCECLKELPEEIGQLKKLEELDMRECSRLRKLPKSVG
RLKYLKHVICDEKIGQQWMRFKSTAIPELRVEVVDAHFSLDWLDA*
>PmNBS-LRR12
MAGLIDPLTSKLLDKAFTEMGRVANIIFFSKTWGKELKNMLLLLKPTIDEISKRISESDL
SPDRGKQFKGFQADLQDGLRLVENLEKIHSFDIFRKYRYGKKVLKFQRKVYDFLLIQGPP
NVTLDLQKLSEDIRDLCQRFRPFEKLIDNVRMTTNPISNSLVLQKIETIQVFQNPIDAMP
ETSVICTYQAPDMPNFVVGLNNPINALKKILLQNGVNIVGVTGMGGSGKTTLASMLCNDT
QVQYFFQNNIVFITVSQFPNVKGLLDTMWDKIIGPHRPDFQSIEDAHNQLQKNLSLKAHH
PTLVVLDDVWSGPNVDQLLFEAKGYKTVITTRQNSTIPKRSDVRLYSMPMLEDGNALSLF
CFWAFNQNSIPATEKEDLIKQIVAECKGLPLALEVIGSCLHGEPQPVWESAKAKLSRGEH
ISDHHRDNLVNRLEMSIDVLDNEQKQCFLDLGAFPKGRKLSVDLLLDIWVYVHGMEWQDA
FVILLELAKRNLLNLTSDPGSPAISCNCSSELSFSQHDIMRDLACSLTRQDSKRLFMPHK
ETKITTECLRTLKDKSSEARFLSIHTDSMQEQDWCPIDFPQVEALALFFAASQYCLPKFL
QTIPKLKVLIIYNYSSKRAVLQGLQCFGSHTQIKSVLLEKLIVFPLYDYCRSWENLEKLS
VCLCEGFRNMILLDREHLLKFPKIVDINLDHCSDMEEFPWKICNLTSLQRLSVTNCHLIQ
KLPDDLGRLRSLTVLRLSACPSLSMLPPSICKLEQLEFLDLSACRCLRDFPMEFGQLSNL
KTLDMKECSGLKKLPKALGKLRSLSRVICDENMEKQWRSIKASAMPTLTIDVVEECFNLD
WLDA*
>PmNBS-LRR13
MLSFPRISEGNHILHTFDGFNCKKLSSRLDALLADLIQTVQPLYMSNLKAPKNEQNTTYE
RFLSILKDGVELVKNCEKISCYNIYQNLRYASKIHQLEKEIFYFVQYQMPVQSVVDIRNL
ITELKSLRHLYESRSVDERKVHETIVPNLTNDPLENATMLQQMGPDTIFDGAFDEAPPCK
YNGSLKTDFVVGLEKNISDLKQILLQREVSVVGVHGMGGVGKTTMALALSNDQDIKGAFR
NNIIFITVSQSPNLKGILETMWQMIFPRKKPEFQNVEDAHRQLQQQLLRQAKPVLVVLDD
VWSKANLEKLLFEGQGYKTLVTTRDRCTIPTATSIQLYELPLLNEADALSLFCFWAFGQR
SVPSNADEHLVKQVQAECKCLPLALKVIGSSLHGEPRPAWESAKKKLSNGESISDYHKER
LLKCLETSIDVLDEEARECFLDLGSFPEDRKISADALLDIWVYVRKIEWQDAFVILLELA
SRNLLNLTSKLRSQAINYGSASELYFSQHDVMRDLALYLASRDSMVRRKRMLMPRKEDSL
PAKWKLLKDQAFDAQIVSLHTGAMEKDQWSEINFRQAEALVLLFSGSKYFLPTFLSSMKK
LKVLIVFNYGSKRATMNGLPALSSLTQLKTIRLERLHVPPLQGHSKVLQNLEKLSLSLCE
GLGNMSGFNNTQSSIKLPIMLDVNLDHCCDLEELPPGICDTSSVVNWTITNCHLLRKLPD
DLGKLSTLRMLRLSACLGLKELPQSIGKLGKLEYLDISLCECLKELPEEMGQLRNLEELD
MRECSRLRKLPKSVGGMKSLRRVICDEKIGQQWKRVKNSAIKELTVEVAEAHFSLDWLDG
*
>PmNBS-LRR14
MDTLNCKKSCSRLDALLTGLIQTTQQMCLLEIVKPQNEQNAIYEEFLKTLMNGVELVKKC
EKTSPFNIFHNLRYGSQIRQLEKEMSDFLQYQMPASMLLEVKNLITEVKGVGHFYHLRSI
AESKLNVSTLTNDPLENAMILQQMGADDTFDRNLDGPPCSFDGLVKSDFVIGLEKNIWNL
KRILLHREVSVVGVHAMGGVGKTTTALALCNDQQIKGIFQNNIIFLTVSQSPNLKGILET
MWEKITHGKNLEFENVEEAHRQLQQLLQRQDKPILMVLDDVWSREDLEILLFEGEGYKTV
VTTRDCSTIPRETSTQLYELPLLDDADALSLFCFWAFGQRSIPNTVDKHLVKQVKEKCKG
LPLALKVIGSSLYGEPRPTWESVRNKLLNGKPTSDYHKQGLLMCLQTSIDVLDKEVRECF
LDLGSFPEDRKISVDALLDIWVYVRKMELQDAFVILLELASRNLLNLMKNIRSEAINYES
SSELYFSQHDVVRDLALYLASKDNIFQRKRLFVHTKDQNFSRKWGFQRGQTFNAQVVSIH
RSSMEQNQWCEMNFCEVEALVLLSSAREYSLPSFLKSMKKLKVLIISNYGCKRAIVNDLQ
VLSSLTQLKTIFLERLIVPSLQEHMKVLQNLEKVSLNICEGLGNFSNLNNIQSRIKLPRM
LDFNLDHCFDLEEFPLGICEMASIQRLSITNCHLLQKLPSDLENFKSLRVLRLSTCLGLK
ELPSSIGILVKLEYLDISFCEYLKELPEEIGQLTKLKELDMRECSRLRKLPKSVGELISL
RHVTCDENIGMQWMHVKSFSIMDLQVDVVQEQFSLDWLDG*
>PmNBS-LRR15
MACCSDIGSGAAANVLPSLLKRFVQEVKLVISLPQSFRDMEHEVERLNNLVNDINVELAQ
LQMNPRSVVRAWLDKAGDAIERSRSIGRQYELHKNCLNWCPNYVCRYRVSKDIRDWKATV
AQLHSQKDSDLPPTGEYGDSNPPAQLPILTPEAGFEGNAIKFLQSEVEERLTEDSNTRII
GVYGMGGVGKTSLLQTINNSLKVRSSFDPIIWVTVSKDYDISKLQDCIASRLNLQQNFPD
KSDLEGRKHRLWSYLKNKRFLILLDDMWKTLELQSLGVSMNDTGSKVVLTTRNKRVCTSM
GAKDPIKVVPLSEEEGWRLFSRRANAPQEIEGIARQIAGECKGLPLAINVVAAAMADKVY
PHEWEHALLQMQNVDKTFYELHEEMDEKVFQHLKWSYDVLPDYLKTCFVYFAAYPEDTVI
MCEEVIDTWIAEDLVKSSGESYLPDTAHSFIDFLRDRCLIEVVHMDEVGRVRSVKIHDVI
RDLAILIAQKEQRCFFKAGQGVSHFPSETDTDGCARMSLMRNALHSLPTTFRCSSLSVLL
LRGNPGIEEIPGSFLNELPFLRVLDLSRTGIKSLPPTIGNLKHLSSLQLQHTIISELPER
IGDLKELQFLNVSGCTQLRCLPGRISELKSLRALHISSCPRLKHLPRGISELVSLEILQC
GGIALDFEEEEALDAERKNACIKDLRSLSSLRVLDVRIKSALKEGVMRNWSKMRSLSLSF
EEAVGQDYLPQDMQVMKHLERFFLRRCDVERLPGWVTQFRKLAALWLSECKQLKELPAEL
PCLRTLWIDTCSKLEALELGMGFPKLQELRLVALEWLECVGPVGAASGSGGLGPLPPMLK
SLKVTFCPKLKRLRGGWDKLKSLEEIVGGRGWWDAIEWDEPTMKTSLDGKFKIWH*
>PmNBS-LRR16
MAGISIGTGIAGNVSSNIVSGVWNKAVQVVKDIISLPQAVAEMEEQAQRLDNVIHGINVK
LAQEQKPPQIIVKAWLDKARQVIESSGSIGNEYQQRRNCVSCCPNCFSRYEISKRVGDWK
VKVAQLHSEKEADFPANGEYGELTPPTLMPIQTPNFFGNGIAEAQSELESLLIEDMSVRV
IGVCGMGGIGKTSLLQTINNSDKVRQTFNPIIWVTVSKDPKILNLQKCIAGRLNITLPDE
CDFEGRKSALYAYLKDKNFLLILDDMWESLELQSLGVSLDDTACKIVLSTRSTAVCTRMR
VDKIISVKPLSDDEAWQLFCSGAFRHGNVPQEMEDVARKVAGECKGLPLAINVIAAAMRN
HSYQHEWVHALHQMQTVEETFYGTHDEIEKELFQRLKLSYNVLPEYMKICFLYFAAYPED
EEIEVKEIIDLWVAEGLVKGSGENYLPDTAHSFVNHLSDRCLIEVVWKDNVGRIQRVKIH
DVLRDLAIRVAENEKRCYFKEAGRGVSNFPSEEVVGEGCDKLSLMSNNLQSLPTTFACSS
LSVLLLRENRGIKEVPGSFLNELPSLRVLDLSDTGIESLPPCIGNLKHLASLQLKKTGIC
ELPESIGDLKELQFLNLSRCEQLRCLPDRISELKRLRALDITECSSLEHLPRGISQLVSL
ERLEMYRCRIALEFEEEANAERKNACLKDLQTLSRLRVCQVNIKSAVKEGVFGNWSKMRV
LTLAWEDANGQDYLPQDMQAMKDLESLTLQGCDVERLPSWVTQFRKLGYLCISGCKELKY
LRADLPCLRQLWIWDCDELEELELGMGAVGAASASGGLGEGASPLSPMLKALTVYGCPKL
KRLRGGWDKLNHLEVIRGWREWWDAIEWEDPNMKTLLQNRF*
>PmNBS-LRR17
MAATGIATEVVKGVASATIRAVIKQIKDVVELDQSLQLLNSDFGYMNSMLLDIDQQFQAQ
QRTLPVPIEQCLGRMSDALNEGQQLISRADRQRRRWFGCYLLCNLKVFAQIRDWRTGFDR
RFQEFVNVFSVAANTQHIVAGAPSQPELLLQDAPEDIVGSSIESAQVELQAWLTEPAHSQ
ARVIGIYGMGGVGKTSVLKVIHNNYKEKVSDRIFDFVIWHTVSMYKSEAEDDKIKELQFS
IAHQLHLDLKDCPTLDIRKMKLYASLENSRFLLILDDLWSPIDLNKVGIKFGRDKGSKVL
ISSRSSDVIKTMAASDHYSLRMEPLSAEQGWELFSRKAFANGVAPGKEIETTAKEIAREC
KGLPLALNVVAAALCSERDVSKWRNALEFMRNVDPTFPDTHSTIDKDLYQRLRWSYNDLP
NHLKSCFLYCAAFPEDAEIEVETLLEMWSAEGFVIRRGMTQLLDAGRQYIDALVSRCLIE
YVGLKFIMIAPNMYEKREVIRVHDVLRDMAIYIGERDEDWVFASAQHLQQFPRGEVTRNC
KRLSVSDNDIEELPTDLECSTELLCLVLANCNKLTKVPAASFLNITSLKVLDLSCTLIES
LPTSVGQLGELQFLNLTGCYLLKELPESICTLSRLQFLNLAHCDSLVSLPDKIGDLQSLK
HLNFETWDHEDRSTVIPRGIFGLTSLTKLCLPWKRPGWVISNIQDLKNLSNLLQLRIGVK
PHIFSDCDCGWLKKMRKLELRYVQDANARRDDAPEDDVVEDAAMVDILPPLQNMNDLRSL
CLILYPGRSLPSYVRKLPNLEELQLRGCFELRELPVLEIGGDSASASFPRLETLVIYDCP
LVKRLPIGIERLCNLKEIKGRRDWWSALIWEDEAARLKLQPLFKKW*
>PmNBS-LRR18
MDGDIKVITEWILKEDNPPVIAVVGMGGQGKTLLLQHVFKNEEISQRFDHKVWLAISQKF
DVVELLRQVLRDFEPNFDSKNLNRGELIEKIHKNLEGKRCLFAVDDVWDRDVWEKIGLPS
RTQDKVVVTTRDEKVAKHMRAGDQILHKNSLSEEDSWRLFCVHAFPDDPHQCPKAVERIA
REIVNKCGGLPLAIKTIGAHMATLASDLPNEWEDTLLRLNKTYGMSDRVMPSLKFSYEAL
PRYLKPCFLYSSVYPKNTEIESDCLVHAWIAQGFVSAQLQEAYDEGFSYMKELIDRCLIE
VSEVGWNGRVNSCKMHDLLHDLAVDEQTKCLIKPGGQLESMPAEECRGLGRISLMKNEIS
TIQKGIQCPRLRSLLLSDNGRLTSISPSFFDNMRYLCVLDLSRTSITSLPNSIGNLKLLK
YLNLSGTRIQKLPKSLSGLRQLQFLDVSDTEVEELHEGIEKQKHMLHLNLGWRFEYCPVG
ISKLIYLQTLNGVIFTLRNSRSASASASALQLGDLKGLTLLQHLSIVFRSNSDDVPLEDE
GTFRGMTKMRTLSVQCVSMTPLHLPPDMEAMQRLETVHLANCVVPKWIFDLPNLMELSLR
GLYSSTAEFRGLEKIPNLKKLHLEGNRNPDFIEFPNEFGEVGAFPKLEELVIQWFHRLKS
IPSFQ*
>PmNBS-LRR19
MSLPLVDHAIGELIKQALTELLGVVKIIASSKTWGKELKEKLSSVKPAIVKISRNISDTS
PDRDNQFKDFEVVLEEGIMMVDSLEKVHSFDVYRKYRYGKKIRKFQGKVYDFLLTQVPLD
TALAVQKLDAEFKVFSQRFECEIKSAIAGMTNNPIHNTIMLQQINTTQVCQTSSDMMHET
TTAHQAIICTSQVPDMPKFVVGLDNRIKDVKQILLQNDVNVVGIAGMGGSGKTTLAAALC
RDTDVKDHFQENIIFITVSLLDNVKGPKDILEVMWDKLIIPGQRPQFRSIEDARNQLNEQ
LKSRRYRPTLLVLDDVWFTANLESLLFEAKGYKTIITTRQDFTIPVRDSTRHLYKVEMLE
EANALSLFCFWAFGQTSIPTTAKKNLVKQVAAKCNGLPLALQVIGSSLHGEPQPVWETAD
EKLSRAQHISDSHRDELLSRLEMSIDILDKESRECFLDLGAFPQGRKLSVDSLLDIWVYV
RGMEWKDAFVVLLELAKRNLINLIGNPGSGAMKYNCASELSFSQHEVMRELAVHLANEGS
IDNRKRLFMPRKEDNIPKQWRTTLTNQVSGAQFLSIHTGAMQDHDWCQIHFPEVEALALI
FSAGQYCVPTFLQTMQKLKVVILYNYSSQRATLSGLPSFPSPVQIRSVLLNKLRVPPLYD
NCRSWERLEKLYICLCEGLENITRIDKEVEAPNFPNIKEINIDHCSDLRELPAKLCNLTS
LQILSVTNCHLIQKLPKDLGRLRSMRVLRLSTCPILSRLPPSICNLGELEYLDISLCGYL
KDLPSKFDQLPKLEWLDMRECSGLKKLHKIKLKSLKRVIIPDQAMEGEWLSLPDLTVDVV
EERFSLDWLDE*
>PmNBS-LRR20
MAATGIATEVGKGIASGTIRAVIKQIKHVVELDQTLQLLNSDFGYMNSMLLDIDQKFQAQ
QRTLPLTIEKCLGRMSDALNEGQQLISCAERQRRRWFGFYLLGNLKLFAQIRDWRIGFDR
RFQEFVSVFLLAANTEHIVDCAPSQTELLLQDAPEDIVGSAIESAQVELQAWLTEPAHSQ
ARVIGIYGMGGVGKTSVLKVIHNNYKEKVSGIFDIIIWHTVSMYKPEAEDDKIKELQLSI
AYQLHLDLNGCPTLDLRKMKLYASLEKRSFLLILDDLWSPIDLNKVGIKFGRGKGSKVLI
SSRSSEVIKLTAAKATSDHYSLRMEPLSAEQGWELFRRKAFANGVAPGKEIETTAKEIAR
ECKGLPLALNVVAAALRSETDVRRSETDVSKWHHALEFMRNVDPTFRDTHSTIDSQLYQH
LRMSYNDLPNHLKSCFLYCAAFPEDAEIEVETLLEMWSAEGFVIRRGMTQLLDAGRQYID
ALVSRCLIEYVGLKEIGIPIGKSRFRMLTREVIKVHDVLRDMAIYIGERDEDWVFASAQN
LQQFPRGEVTRNCKRLSASHNDIEELPTDLECSTELLCLVLANCNKLTKVPAASFSNITS
LKVLDLSCTLIESLPTSVGQLGQLQFLNLTGCYLLKELPESICTLSRLQFLNLQFCESLV
SLPDKIGDLQSLKHLNFDICDEEDRSTVIPRGIFGLTSLTKLCLPLNRPGWVISNIQDLE
NLSNLLELRIGVKPHIFSDCDCGWLKKMRKLSLGYVQDANARRDDAPEEDVVEDAAMVDI
LPPLQNMNDLRSLCLIGYPERSLPSYVRKLPNLEELELWWCAELRELPVLEIGGDSASAS
FPMLKRLRIHCCPLVERLPIGIERLCNLKEIRGHGVWRSDLIWEDEAARLKLQPLIKGL*
>PmNBS-LRR21
MAGVSIATGFAGNVSSNIVSGVWNKAVQVVKDIIYLHQAVTEMEYQARRLGDVIHDINEK
LGQEQKPPQRRVKAWLDKARQAIESSGSIGNEYRQRRNCVSCCTNCFSRYTISKRVRDWK
VEVAQLHSEKEADFPANGEYGELTPPTQMPIQTPKFFGNGIAAAQSELESLLIEDMSVRV
IGVCGMGGIGKTSLLQTINNSDKVSQSFNPIIWVTVSKEPKISNLQKCIADRLKIEIPDE
CDFEGRKSALYSYLKDKNFLLILDDIWERLELQSLGVSLNDTASKIVLSTRSTAVCARMR
VGKTISVKPLSDDEAWQLFCSGAFRHGNVPQEMEDIARKVAGECKGLPLAINVIAAAMRN
HSYQHEWEHALHQMQTVEETFYGTHDEIEKELFQRLKLSYNVLPEYMKICFLYFAAYPED
EEIWVPEIIDLWVAEGLVKGSGENYLPDTAHSFLNHLSDRCLIEVVRKNDVMGRIERVKI
HDVLRDLAIRVAENEHSCYFKEAGRGVSNFPSEEVVGEGCDKLSLMSNNLQSLPTTFACS
SLSVLLLRGNRGIKEVPGSFLNELPSLRVLDLSFTGIESLPPCIGNLQHLASLQLRGTGI
LELPESIGDLKELQFLNLFYCKQLRCLPDGISELKRLRALNIRECSSLEHLPRGISQLVS
LERLEMTGSMIALEFEEEANAERKNACLKDLQTLSRLRVCGVKIKSAVKEGVFGNWSKMR
LLTLYWEAANGQDYLPQDMQAMKDLEWMTLHGCDVERLPSWVTQFQKLAYLRLLGCKELK
DLRADLPSLRQLFIYDCYKLEELELGMGAVRAASASGGLGEGASPLSPMLKQVYVGGCPK
LKRLRGGWDKLNHLEKIEGWRLWWDAIQWEDPNMKTLLQNKFKGWM*
>PmNBS-LRR22
MAQIGLELATNAISATIVVLVQTMKDVKELEGNLQILETDFSIMEAFLNDIRDQFQDQQR
SIPGSIEICLKKMDDALGEAKHLIDRAKQHRERGWCLRCCCFLCNPNIPTEVRAWETKFN
GLFQELKTFFSIHANASQVVSTAAPEAELLLQPVPEGGFIGLRFRSAQGQLQAWLTEPQC
PARVIGVYGMAGVGKTSLLKVIYNTYKQQVSGIFDVVLWFTVSDNFKVKELQNAVAEALN
LKLDETSSTEERKMRLYASLQKKKFLIVLDDIWTPIDLINTVGIGFGSSNGGKIIISTRN
REVIERMGTLQYSMIVDPLSTDEGWELFRRGAFTNGVVPESNIDEATAREIALECKGLPL
AITVVAAAMSCKKTDDEWRRALTMMKIADPSFPTTHRTIDAELYQPLRWSYNDLSDPNLQ
ICFLYCAAFPEDEYINVEDLVQMWSGERLISQREQTYFMDIGREYIDVLVSRCLVQCIES
LGNKYRYLRIHDVLRDMAIHLGQREAHWLLEAGQKQKNFPGGGNIRDCKRISLHSNDVRD
LPMDFKCPHLLSLILSSNQNLTQVPDGFLSNITSLKVLDLSGTSISSLPTSAGQLTQLGF
LNLFSCNSLEDLPESICSLSHLQFLNLGRCSSLHSLPTRIGKLKNLKVLNLLFCSNLKTI
PHDVFQLTSLNGLILPSQSSCAVNVEDLTNLSNLRRLRVMITPPNRVGTIGPWLDMRHLS
LTYNHGAGPLNGDVDEPILCESIKHMKKLESLYLANYQGINLPNSICQLQNLGSLCLTAC
DQLKELPTLEIGNESTRGCFPMLKNMELRNLSKLESMIGSSNERTLSKLESLHIEGCLFR
DKLQLEAEGLPNCIDILLS*
>PmNBS-LRR23
MADLTGDITCVASSSSSSTNTGQVYDVFLNHRGPDTKKGLASHIYRRLILRGLNVFLDQP
ELRKGEDILSQIKEAIRTASVHVAIFSPNYAQSRWCLEELALMVESGSTIIPVFHNVNPS
DLRWTRSRDGDENQSEYARDLHSLENKRTVEGNPRFDSITLEKWRNALHVVSNKSGLDIN
ACNGDEGQLVDEVVEEVWRKVRKTPLNVAKYPTGLVEKIEDVERMVLLQQQSQKTKVVGI
VGLGGVGKTTLAKEFFNRHTSNYDRYCFLSDVRETAAKSSLSSLQIKLLKDLAHVQNVQI
SSTDEGIEELRKHLSSHPRSLIVLDDVDHIDQLDALFSPVKDTIHASSLILVTSRNRDVI
TSSDILDGSIYKLTGLNRQQSRELFCSHAFDQSCPVTGFEQLVEDFLNFCDGLPLSLQVI
GAAIRGKDSEFWKRQLDKIRRILPQDIHSKLKISYDGLDKEEQEIFLDVACFFIGENRDT
AIRRWNGSGWDGWLGLRNLEYRCLVEIDSEECIRMHDHLRDLGRDVAENEHPLRLSRSNV
NLLPTLSPSSPVRGLSMDYGNGREQFFENVTGNCNLSRLELLRGEGSFVESMFSAGELRQ
LIYLQWKKCPISSISLQIPTLWKALNLRVLYIQGQALNTLWQHESQAPLQLTELYIDAPL
SEVPQSIGKLNQLERIFLKYGEFNTLPNEFCDMHSLKHMTLQNCKEMMLLPDSLGILTGL
QTLDFSGCSRLERLPDSVGQLTGLQRLYLSWCSSLQGLPDSVGQLTGLQTLYLDGCSSLQ
GLPDSVGQLTGLQTLYLGGCSSLQGLPDSVGQLTGLQTLYLGGCSSLQGLPDSVGQLTGL
QTLYLGGCSSLQGLPDSVGQLTGLQKLNLGGCSSLQGLPDSVGQLTGLQTLDLGGCSSLQ
GLPDSVGQLTGLQTLDLGRCSSLQGLPDSVGQLTALQTLDLENCTSLQGLPDSVGQLTGL
QTLDLGNCTSLQGLPDSVGQLTGLQKLNLGGRSSLQGLPDSVGQLTGLQTLYLGLQTLYL
DGCSSLQGLPDSVGQLTGLQTLYLGGCSSLQGLPDSVGQLTGLQTLYLGGCSSLQGLPDS
VGQLTGLQTLDLGNCTSLQGLPYSVENLTRLECLNLSGCYNLQMLPNVQRLSLSSLTELD
VSHCSKLQWGAGVVESLRHRLGNGFIEEGGENSNEESWEESGENSNEESWEEGGENSNEE
SWEEGGETVMKKAAKTMKKVGKKAKTVMKKVGKKAAKTMKKVGKKAKTVMNKAAASCII*
>PmNBS-LRR24
MASSSTSASASASASASAADGNNCYQYHVFLNHRGPDVKKTFVSHLYNGLTAHGLQVFLD
KEEMQKGEKITDEIDGAIRAACIHLAIFSPSYCQSPWCLNELLLMLEMKLTKGSTILPIF
FHVKPTELRWTEGEKGVYAQSLSSLQKKRTSNSQPRHDSDIIGKWKRALHDVAEISGFEL
DEAPYNGDEGKLLADVVEEVLKVVPKIPLHVAKYPTGLADKVADFEEKVLLQKHESAEAR
VVGIVGLGGVGKTTLAKEFFNSARTKYRRSSFVSDVREKHRGGSLESLQRQLIKDLDQQD
LQINNTDEGISLLKRHLSASNALMVVDDVNHIDQLEALISPAKDVLGSSSLILVTSRDKG
VLTDWGVEDGFIYMLKALNPQYSTELFCWHAFRKPHAVAGFEQLVNDFLHACNGLPLSVK
VIGSLLYRKNIEYWKAQLRKISKILPEDIQKTLKISYDSLDEEEKQIFIDIACFLIGERK
DRAIMIWDGSGWEGSLGLQNLQNKCLVEVEFVRSWEIFTKNEAEFIRMHDHLRDLGRSLA
DKEHLRRIWRVTGNRSNPSPVQGIKNSAERDRLVTELQRTERRGSYLESVFNVDQPPQPV
MLRCCNYPYSASEFSMENLRILHIKGDDLEIPWEHESEAPLELRELYITASRLSKIPDSI
GQLKHLEMIVLGSDEMFSQLPLETLPEEFCQLLSLKHLQLRHCAYLRSLPGSFGKLTRLE
HLELYLCSRMEMLPDSFGNLTNLQRLEITCCSELRKLPDSFGDLTNLQHLEITGCHELRK
LPDSFGNLTKLQHIDLRGCGNLFMLPNSFEICLDVIG*
>PmNBS-LRR25
MADASSSACSASNSYSRCHDAFISHRGPDSKDTFATALYRNLADRGVRAFLDKMEMQVGC
NITSQLKDAIRGASVHVALFTQNYAQSNWCLDELLLMVEADKSNRATLLPVFLDVTPAHL
RWTGQNKSGPYAVALHELQEKRGYGIQKVQNWRNALSYAAGISGLELAKFKGGELELLHE
VVQIVVKKVRKPPLFVAKHPTGLQQKVEEFELRVRRDRQKDEQACKVVGIVGSGGVGKTT
VAKQFFNANRSIYEGSSFLFDMAKMSLPSLQRNLIKDLKGIDIEIRSSAEGLGQLERNLS
NCYSLIVLDDIDNVDQLDFFLPIKDVLHPSSLLLVTTRDKQVLRNADIEEFFIYHLKELD
TEYSRELFCFHAFSTPHSPPEFNNIVDRFLKTCGGLPLSLKVLGALLHGKNSISEWQDLL
DILGQELPKGLQQSLRVSYDSLNEQEKQIFLDIACFCIGEESDKWIKVWNGSGWKGSAGR
LKTLQDKCLVELDTEKENIIRMHDLLVLMGRKIAQERNLPIRIWRGTFREIFDLLEQSLY
ETIEVRGIRMAPLSNIARDTDHAEEWLKLEELLNSKKEFRIKKLQILEGEGDFVERMLNL
RILSSNLISLRWNDCRCSCLPSFSMKYLRVLEVNGRELERLWPEDENWAPQQLLQLNIDA
PRLDLPKSLGKLRHLEKIVLKSARLTRMPDPLWDLRDLQHIALVGCENLEILPDSLENLT
NLRYLNLSLCKSLRVLPDSMEKLKKLQFINLDSCKKLEKLPHCLLNFPNICCTPAIIYKH
HSAIDIDLSGFPCLKMLPDSLRYEKRVKKINLTGCESLKSLPDFLGELTCLADINLRLCK
SLEMLPESFGNLKRLHTINLSECESLKRLPDSLGKLTSLRAIHLGLCKSLEMLPESFGNL
KRLHIIILSGCESLKRLPDSMGKLTSLVSIHLGLCKSLEMVPDSFENLTSLYAINLSGCE
SLKRLPDSLGKLTSLRYINLGLCKSLEMLPDSYGNLKDLYAIDLSGCKHLERLPNSWANP
LLRHLHLKGCSSLTMLNKTFGNLSALECLDLSGCPQVEFLPPEFERLPFLKKLNLFDTNL
KEFAFDVVSFKNLEVLRLGSPLLEVLPASLGYLTKLRQLWLHGCVQLQCLPDSIELLTEL
TELNIRECGIQCLPPGIMKMNELRTLALHRCPLRELPFGKIEGEKGMLGLNVLQLSGIEI
CEVSFPEGVCPNLEHLSITFCNDLVEVRALPTTLISLDLKGCRPLMKTAGLCGLANLRKL
NMSGCDKLQTEALPGLQTLISSDCTLLNTQVDTSDGKEEDALLEVFCNHLA*
>PmNBS-LRR26
MLKSSHGPKFIPIFCDVEPVELRFIKKGCYAKAFQKHLARESKKLVDEWAKILREAADIS
GKVFKGKKALGEAAGTSDRVFNWKESDYGKLVRNIENIVIEHVKRDPLELPPRPVGLDQA
WKDLDDQIKKQSSKRVVVIAGLGGIGKSTLARYIFNELSRSEFRRASYLSKVRETDHRDL
QRQLCRDLLGKNMSDSWREGKTMLRKGLKGLKVLIVFDDVDDREKINDEDDREKIRSVVD
LDAVEPGSLILITSRYKDIVGGSSESTFLYDLKPLKRNHARELFCHHAFHQLNPPEKYGD
LVEDFLKICGGLPLCLKVLGEQVSSNSDRAHWERQLKLYSQGASLPEANDVIKKLLKWSC
KDMDREQQRMLLDVAYFLVGEDKELAVQVLEGLDYRQEDVHYSLKRLCETYLISFKNDVD
YHHDETEREQLRQRQSQRRFMDWQQFEASGTFKGWEHSMKEASRSLSAGFMDWQQFEASG
TFKGWEHSMKEASRSLSAALTKRSSKLIMHNQVREMARYIVTEDQSEPLRLRFAVDIEKQ
SASVSRPVRGICIREDQSPSQLPMGINITGVRLLLVEHPIRDLSTFLGSISGNLVWLRWR
VSPFIFLPRTISVRNLRVLELQGQDVHLENFFSSIHEIPLDLRVLDMDCTRYASSSASSS
AHYSKKSFDGSSFFRFLRWIGTSMQKLTQIVLNINSELLPFDFAELKMLRHLDLSGSSNL
TSLPNSFSQLSQLQYLALRDCRRLSIPVDILGEISTLEHIDCKGCVQLKHLPQGIASQRR
LRYLNLLETSLLELPSNLELLCELEQLMIGSNRFRELPCSVAFLGKLKELFLVGCFKLEH
ISMPIEQLTCLERLEIYAFMVRILPAGILLLKHLKVLTITSCPIQNFSLDNNVMDALTDL
TLTHTDISYLSIPAGACPLLEIVDLSHKSRLREVEVSQSTIVKLNLEGCRNLQDVEVSQS
TLVKLNLEGCQNLQHMNLPKLGRLKFLNIKRCGYVGIQNVAECGSLEEITAEECRFTIEA
AWSQLGRPAWSQLERLNFFTFTQEFHNFCRRWPMHSEITMAAKEFEKLLNSFHGVTLREV
PVTEESPLVLEKVHSHSAILMCFITHNDDFAVTFETCNGGARSEEYVICRDYLRSRAWVH
LYMWTQRSTLFTDEDNFYDNVSISHWRRLNVEGGDRGWILTFSSENHVLDVLNQIINPSA
KVEGEE*
>PmNBS-LRR27
MANVNFTPARDGTSSASTSQGNTNSYVYQVFLNHRGPDVKEGLAKDIYNRLKNLGLSVFL
DQEELQRGEELDAQIEGAIRTATVHVAIFSPTYAESRWCLHELVLMREQMLKSGSTIIPV
FYKVEPAQVRWASGEYARHLGKLEPRHGSKTIEKWRNTLSAVANIVGFELKDKEESQLVQ
EVVQQVVKKARKPPLDVAKYPTGLDEKIKDVDRTLSLQRQSEKATILGIVGFGGVGKTTL
ATYFFNRERERSNYSRSCFLFDVRSRNLPSLQSSLLMELIKLNVQIDSVVEGKGMLKENL
KRDQRYLIILDDIDHIDQLDALCAPVIDTIDVGSLILITSRNKDVLRNFGIDESSIYPLK
RIKPKQSQELFCWHAFGQPRPVVGFEEVVENFLKVCDGLPLSLKVLGALLRGEDDLRHWN
AQLRKTSKVLPKAIGSTLRISYDALDKEEKQIFLDIACFFTGKDRDAAIRVWDGSNWEGL
LGLRKLENRCLVEVDSWNSLRMHDHLRDLGRDIDEGLEHPRRLWHFTENFPDNLARRSFV
RGVSRSNRSMLQLFGTESDSVERIFSSEQLPPLVYLHWEGCPKSSLAPSIPLNNLSVLHI
EGYQLETLWQHEFQAPLQLRELHIEAPGLLELPKSIGKLKHLEKVFLRTYCLKTISNEFG
KLSGLQSLHLRCQQLQTLPESIGNLSGLQSLHLKECSSLQTLPDSVGNLSGLQSLHLEEC
SSLQTLADSVGNLSGLQSLHLERCRSLQTLPDSVGNLSGLQSLDLKGCGSLQTLPDSVGN
LSGLQSLDLRWCSSLRTLPDSVGNLSGLQSLHLSGCRSLQTLPDSVGNLSGLQSLDLKGC
GSLQTLPDSVGNLSGLQSLHLKECYSLQTLPDSVGNLSGLQSLDLKGCGSLQTLPDSVGN
LSGLQSLHLRDCCSLHTLADSVGNLSGLQSLHLYWCSNLQTLPDSVGNLSGLQSLHLGNC
CSLQTLPDSVGNLLGLQSFHLEGCSSLQTLPDSVGNLSGLQSFHLEGCSSLQTLPDSVGN
LSGLQSLHLKECMSLQTLPDSVGNLSGLQSLHLSGCRSLQTLPDSVGNLSGLQSLHLEEC
RRLQTLPDSVGNLSGLQSFHLEGCSSLQTLPDSVGNLSGLQSLHLSWCLSLQTLPDSVGN
LSGLQCLDLRFCSSLQTLPDSVRKLSGLDVLT*
>PmNBS-LRR28
MENHNLPSPSSCPSTSASISYAHNNSYVYDVFINHRGPDCKKTLATDLYNRLRGYGLRVF
LDQQELQEGEPLPSQIKGAIQKASVHLAIFSQNYAQSSWCLEELVLMLRSGATIIPVFYG
DVKPAHLRWVEVKPEGQYAKDLLKLENSKTVDIETRQNKPRYGPNTVKEWRQALSQAADI
KGVELENYNGDQHQLIQQIVESVLKNVKRPVHVAKYPIGLDQKIEDFEKAVSLQPQSSET
RVIGIVGPGGVGKTTLANEIFNRRQSKYDRACYLSDVSGKSVEFSQRKLIEDLARRFEQI
ADIKTGIDKIETYLASPLALLIVDNVDNINQLDALFVPLKDKLSPGSLVLITSRNKDALI
NSGIENSSIYELNGLHQQHSQELFCSHAFGQPNPREGFREVVKNFLDVCQGLPLSLQVIG
ASLYGKDEMEFWVAHFNKISNTLPGDITSRLKISYDGLDNEEKQMFLDIACFFLGEYSDT
AIRIWGGSGWNGWLGLHKLQNRYLIEVDSENRIRMHDHLRDLGRDIGEKESPHRLWRGTE
DLHLNLLDNNFQVRGIDMVHQHGSEWPDPQSFKTLAERWNDVWLKNMGKLQLLRAKGDYV
ESIFSGVQSTQLLLLAPRLVWLSWDSCPCTSLPTWIPLQKLRVLEINGSKLDTLWPDEYD
QVPLKLRELIIDAPLSRIPKSIGKLKDLEKLVLRRNEHVEEANLKTFLDELCHLKSLKFL
VLRKCSNMESLPDSFVNLTNLEHLDLSECSNLQKLPSSFGKLQNLELIDLSGCVRLKTFP
PGRWKRKKPPRN*
>PmNBS-LRR29
MPGRVPIKVIAILNVINPCHLCAFRNNIIFITVSQSPNLKVILETMWEKIVRRKKPVFQS
VEDAHRQLQQQLLRQAKPTLVVFDDVWSRANLENLIFEGEGYKTLVTTRIRSIIPTATST
QIYELPVLDDANAQSLFCFWAFGQKSIPTDADEHLVKQVQAECKGLPLALKVIGSSLRGE
SRPVWESAKNKLLNGESISDYHKEGLLRCLESSIDVLDEEVRECFLDLGSFPEDRKISVD
ALLDIWVYVRKMEWHDAFVILLELASRNLLNLTSNLRSCAINYGSTSELYFSQHDVMRDL
ALYLASRDWIVNRKRLFMPKKEDGLPGKWELLKDQAFDAQVVSIHTGAMEEDQWCEMNFR
QAEALVLNFSAGSYFLPSFLSSMTKLKVLIVLNYGSKRATVNGLPSPSSLPQLKTIRLER
LNVPSLQEQSKLFQNLEKLSLSLCEGLGNMSRFNTTQSSLKLPIMLDFNLDHCCDLDELP
SDICDMSSVVNWSITNCHLLQKLPDDMEKLSSLRMLRLSACLGLKELPASIGKLGKLEYL
DISLCECLKELPEEIGQLKKLQVLDMRECSRLRKLPKSVEGMKSLRHVICDEKIGQQWLR
VKSSVLNDLKVEIVDAHFSLDWLDG*
>PmNBS-LRR30
MLSFPRISEGNHILHTFDGFNCKKLSSRLDALLADLIQTVQPLYMSNLKAPKNEQNTTYE
RFLSILKDGVELVKNCEKISCYNIYQNLRYASKIHQLEKEIFYFVQYQMPVQSVVDIRNL
ITELKSLRHLYESRSVDERKVHETIVPNLTNDPLENATMLQQMGPDTIFDGAFDEAPPCK
YNGSLKTDFVVGLEKNISDLKQILLQREVSVVGVHGMGGVGKTTMALALSNDQDIKGAFR
NNIIFITVSQSPNLKGILETMWQMIFPRKKPEFQNVEDAHRQLQQQLLRQAKPVLVVLDD
VWSKANLEKLLFEGQGYKTLVTTRDRCTIPTATSIQLYELPLLDEADALSLFCFWAFGQR
SVPSNADEHLVKQVQAECKCLPLALKVIGSSLHGEPRPAWESAKKKLSNGESISDYHKER
LLKCLETSIDVLDEEARECFLDLGSFPEDRKISADALLDIWVYVRKIEWQDAFVILLELA
SRNLLNLTSKLRSQAINYGSASELYFSQHDVMRDLALYLASRDSMVRRKRMLMPRKEDSL
PAKWKLLKDQAFDAQIVSLHTGAMEKDQWSEINFRQAEALVLLFSGSKYFLPTFLSSMKK
LKVLIVFNYGSKRATMNGLPALSSLTQLKTIRLERLHVPPLQGHSKVLQNLEKLSLSLCE
GLGNMSGFNNTQSSIKLPIMLDVNLDHCCDLEELPPGICDTSSVVNWTITNCHLLRKLPD
DLGKLSTLRMLRLSACLGLKELPQSIGKLGKLEYLDISLCECLKELPEEMGQLRNLEELD
MRECSRLRKLPKSVGGMKSLRRVICDEKIGQQWKRVKNSAIKELTVEVAEAHFSLDWLDG
*
>PmNBS-LRR31
MANVNFTPARDGTSSASTSQGNTNSYVYQVFLNHRGPDVKEGLAKDIYNRLKKLGLSVFL
DQEELQRGEKLDAQIEGAIRTAIVQVAIFSANYAQSRWCLDELVQMLESGSTIIPVFYKV
EPADLRWTRSGDRVYARHLGELEGKRTSDSQEPRYDPKTIEKWRNALSAVADIVGFELKD
KEESQLVREVVQQVVKKARKPPLDVAKYPTGLDEKIKDVDRKLSLQPQSKKATILGIVGF
GGVGKTTLAKKFFNRERSNYSRSCFLFDVRSGYLPSLQSSLLKELIKFDAQINSVAEGIE
RLKTVSQRSLIILDNIDRIDQLDALYAPVIDTIDVGSLILITSRNKDVLISAGIGESSIY
TLKGLNVEHSQELFCWHAFGQPSPVVRFQKVVEKFLNVCNGLPLSLKVLGALLRGKDDLK
LWNAQLRKTSKVLPEGIRSTLRISYDALDKEEKQIFLDIACFFIGEDRDTAIRVWDGSKW
EGLLGLWKLENRCLVEVDSRNRLRMHDHLRDLGRDIAEDQEYPRRLWHFTENVLDDMYSR
SFGRGVSRSNRSMLQLLSTESDSVERIFSSEQLLPLVYLHWKHCPKSSLAPSIPLNYLRW
KHCLKSSLAPSIPLNNLSVLHIEGDQLKTLWQHEFQAPLQLRELHIDAPLLELPKSIGKL
KHLEKVFLNTRYLETISNGFWKLAGLQSLHLKCEHLKTLSESIGNLSGLQSLDLRWCYSL
QTLPDSVGNLSGLQSLDLFGCRDLKMLPDSVRNLKN*
>PmNBS-LRR32
MMLSYLESFGVEDHLLRRMDMFNCRKVYSRFDGLVEGLIPKVQELFLLEQRKPRKQQNPI
YEQFLNILNNGVALVKKCEKTSRFNVFQKLRYASQIHQLEKEILDLVQYQMPVQLSLDVT
NLVTEIKRIRQLSDQSMDERMVNEAIVAKLTNDPLKNAMMLQQMGSDDMLDGDLEETPAC
SYNGSVKSDFIVGLEENIWNLKRILLRRDVSVVGVQGMGGVGKTTIALALSDDQEIKGAF
RNNIIFITVSQSPNLKVILETMWEKIVRRKKPVFHSVEDAHRQLQQQLLRQAKPTLVVLD
DVWSRANLENLIFEGEGYKTLVTTRIRSIIPTATSTQIYELPVLDDANAQSLFCFWAFGQ
KSIPTDADEHLVKQVQAECKGLPLALKVIGSSLRGESRPVWESAKNKLLNGESISDYHKE
GLLRCLESSIDVLDEEVRECFLDLGSFPEDRKISVDALLDIWVYVRKMEWHDAFVILLEL
ASRNLLNLTSNLRSCAINYGSTSELYFSQHDVMRDLALYLASRDWIVNRKRLFMPKKEDG
LPGKWELLKDQAFDAQVVSIHTGAMEEDQWCEMNFRQAEALVLNFSAGSYFLPSFLSSMT
KLKVLIVLNYGSKRATVNGLPSPSSLPQLKTIRLERLNVPSLQEQSKLFQNLEKLSLSLC
EGLGNMSRFNTTQSSLKLPIMLDFNLDHCCDLDELPSDICDMSSVVNWSITNCHLLQKLP
DDMEKLSSLRMLRLSACLGLKELPASLGKLGKLEYLDISLCECLKELPEEIGQLKKLQVL
DMRECSRLRKLPKSVEGMKSLRHVICDEKIGQQWLRVKSSVLNDLKVEIVDAHFSLDWLD
G*
>PmNBS-LRR33
MEHALTGAASSAISSIVISPLIQLIDDVIHLDQNSVLLQDKLRRTKALLQDIANRFERER
RSLPDTVKDWVERLQHSLQDAKQVVDRAQIQKRRVDCFLCRPRVSPQVTVWNANFDRLFI
DLERDFSTFLSAQGIASAAPLQWEALLQPVPQSGFVGLGIKSCQMRLQTWLDDEDQRFRI
IAVYGMGGIGKTSLLKTIYNAYKKGELFEAVIWTVVSQNYSISALQTDIAKQINLNLGSS
SSVELAKMQLSASLREKKFLLVLDDIWAEFQLDEELGIPLDNDKGSRVLISTRNFDVIRR
MGADCFSIEMQPLSSDEGWQLFCRGAFKPDSPPTKDIEDVATQIAGECNGLPLAINVVAP
AMKGKTSVNEWYLALHQMKNMDPGFLGYSGVGQGLYSPLKWSYDCLPDSVLKNCFLYCAT
FPEDWSIAVNMLVEMWIAEALVNTRETSYLLDLGLRYLELLVERCLFQSVYNDAGERRIQ
VHDVVHDLAMYVAEKEGQCLFRVGQNLQKFPGAEKGINNCKRIAIGNNNISVLPTDFRCP
NLLTLMLQYNRSLREVPEGFLINLTSLRVLDLCGTKIESLPMSLWHLRQLEYLNLADTLI
KDLPEDICNLSQLQFLRLYCCRRLESLPCTIGQLENLGTLNINKCCSLTGIPREVSQLTS
LHTFVSWTSETAANSIMEVEAVNSGVCSLRDLTNCPNLMKLKVHVKAGIEAEGIRDQN*
>PmNBS-LRR34
MAYYPMSASSFPQTNSEIEMEIQPSSPATTTESSSASMVASSSNATDPMVASSSNATDPM
VYDVFINHRGPDTKATFARPLYRRLLSHGFRAFLDEQELEAGFDFPSQIVRAIRAASVQV
AIFSPRYTESTWCLNELLLMRESGCPIIPVFYKVNPAGLRYGKALHALEMKTTSDPETGM
TRPRYDSATIQNWRNALSIVADISGFDLEGKFHGDEIRMLDEVVESVLKRVKKTKWHVAK
YPTGLNEKVKDFEREVLKQPQHSRKVQVLGIVAMGGMGKTTLAVEYFNRKNSGYNTSYCL
LDVRENARKSSLHSLQSKVLKGLTQQDVNIENTHQGTGILKRYLRDCHVLLILDDVDHED
QLDAFLPVKDVLRFDSLVLVTSRDREVLRKSGVEESSIYKLKGLSTKHSRELFCSYAFCK
PYPLQGFEALVNEFIEACQGLPLSLKVFGALFLGRNDNKSFWRDTLSLVHQQLPDDIQKR
LKISFDALNKKEREMFLDIACFFIGEKRDITMGIWDDPYWKGSLGFQNLESKCLVDVDSA
NCIHMHDQLRDLGRDIARGELPHRFSDPAENIHDLLQQPSGITEVRGIRIFRNNDTDSWR
QRSGDLFGNRVMELHNRLQNARNRSLGIGITHLQLIQTRGHLLGHILRRAHSPNLLWLSW
YDCPYSYLPSWIPVKNLRVLKVSGTVFKALWQGRSQAPIQLRELEISGNLSKIPKSIGQL
THLERIFFSSVSFQKLPEEFCQMRCLKVLRLESCLSLVALPDSFGNLTNLQHVQLSSCVV
LERLSESFGNLMNLEHIELSECTSLQRLPESFGNLTNLEHIKLSMCSSLQRLPESFVNLT
KLEHIMLSGCTSLQRLPESFGNLTKLEHIKLSGCSSLQRLPESFGNLTKIEHIKLSGCRC
LQRLPESFGNLTKLEHIKLFGRVSMELSHEVVQVREAARVPR*
>PmNBS-LRR35
MASSSKSASASASASTSVSTSTADGKPFNIETEIEPDSANGLRSNWCIECVFSIFSVLSC
IPWHLPPNPPPPPPPPPPPSPQRMASSSKSASASASASASTSTSTASSSKSASTSASTST
ADGNTYYAFDVFLNHRGSDGKMLASHLYDRLTDHRLRVFLDREEMEKGEELTPQINGAIR
ASSVNIAIFSPQYCQSSWCLNELLLMLECKGTKETKGSTILPIFLNVEPSVLRWTEEEKG
VYGEALSSLQKKRNRDGQLRYKPETIGEWKKALHDVAEISGYELDGKSSYNGDESKLLKD
VVEQVLKLVPKPPLYVSIYPTGLEEKVRDFEERLQQHESGKVKVVGIVGFGGIGKTTLAK
EFYNRKNKEYRRSSFLSDVRENDSGRKLQKLQRQLIKELSGKDTKINSTAQGTPLLERHL
PHWHALIILDDVDRIEQLHALLPVLPAKDSLILVTSRDKSVLQIPELIEDPFIYTLEGLS
LQHSVELFCRHAFRLPGPPDAAFEQLVNMFVYACGKLPLSLSVIGALLRGKNPKHWEEQL
RKIRKTLPTQIQKILEISYESLDDEEKKIFLDVARFFVGKEKDTAMMIWEASGWAASLGL
ETLRNKQLVEVESVWKKRVALRRDEEECMVECIRMHDHLRDMGRYLADKEPSLCRIWSVT
ENLSDLSPVGGIRDSAERDRRVVELRWRASHRQGSSCVEGVFNVEQPPQLILLRCYDCPD
SSLAPNISTKNLRVLHIEGSNLETLWHLESQAPRELRELYIAGSRLPKIPQSIGQLWRLE
KVVLRSEKDRFSSEKDIVSFETLPDEFCQLQSLKHLELHEKGLKSLPESFGDLRSLQHLN
LAGCTCLEELPYSCGNLTKLQHIDLSDCMKLPLLPDSFGNLTNLQHIKLCGCKELCELPG
SFGNLTNLQHIDLSWCSNLQTLPNTFGNLIQLKFLSLVQCWRLTIPSEALGNITTLEHLD
LAPRLPELPPQLTSQRFLQKLYLRSSELPEAIGNLSNLKILIVESFDLEMLPSSFGDLRS
LEELEFEWCPFKCFPEPIRMLTQLKKLVLNCMDLKRLKITEWLSGLPTTLETLEISGCNE
MEELEELSGLERLESLECLEISSCRGLKRIHGLAQLTKLQWLIVQSNEDLEELPGIEGSQ
SLKEVRAWDCPKLKREYESSHRTCTYSY*
>PmNBS-LRR36
MSGFICVSIDKAIKQTLHHMNNAIRRKDELKFPKELVSSMEAMTQLVISIEVITRQIQHY
RLVITWKDCKKSEVSRWVEGFNKWLNELDSLLQKAYGMAKQCANTGALRDQMSKNITGLT
SKIIEHLNSLPRSVDSVNARTEGNSLSRSVDNVNARTERNSVSRYIVNARIEGIVANARH
ITPGWQTVTASSATTAYFSSGWQGVGNILAPSTSSETISQARDAVPATARMKLIDEHFIV
GQDKALADLQDIVINDNKPKFISVHGKAGSGKTLLLKSLFNSEQVRNNFSTSNRFLLWLT
VSKSPCFKSLRNKLWTQIAIQDNVGTVENINEQHVEIWIAVQNNVDLVKNDNEEEVKDGV
NCALKRSSGFVLFLDDVAEGDANILLNELGILQTVIDYSNAKVIVSSREPKTLSNVGITD
ERKMQIRDLNEHDSWKLFARHAFPNNDRNPPEKEQGKFVCHMCGGLPLAIKVVGRAMVGS
TQAKQWRWALQRLSNAESFYDCRLKFSFEALGNEGIKMQCCFLLAAAASLEDEIIFARHV
ILLWAGEGLLSGKMAQEDSYDPFEMGWIYLNVLADRCLIEPMMRDHDGRVICFRIHDELR
NLAIQIASEEENFYGPMDGKLSVLEADDKYSRCTRIFLRKKELSSHDLNPLTAPQICSLF
ISENIGLKELPKEAIGSMTSLKFLDLSDTKVQSLPKSLGSLTQLVCLRLLWTPIKELPAS
LTTLVNLEILDLSFSSIKELPADFHKLRSLRYLGLSHCKDLQYLPRGISQLTSLQYLYMN
ECDSLWKSTESRGQWKQVARISDLVGLTQVKWLEVQNNGAAFDEKSAGKIIPLETLRLTL
TGMKTLPIIMTQMQNLKRLALK*
>PmNBS-LRR37
MDASGASSSSAADPINSSSHGVFINHRGPDTKKTFATHLYRRLFERGLKPFLDQEELKVG
FNFPSQILGAIRSARVHVAIFSPTYAHSQWCLDELSLMLESGAPIIPIFFQVDPADLRWT
DQNKKGVYAKALNELQMKTRDDPQTDEKKPRYDSATLQKWRKALSDVADISGFDLKGKFN
GDEGLLLDVVVKRVVELMLPKTKLYVAKNPAGLDDKIEDFETTVLAQQHTGEVQVVGIVG
LGGVGKTTLAKEFFNRKSSEYSNSYFLSDVRENARISLHSLQSKLLKGLFGVDRQIDNIH
EGTEIVRQFLSSSKIFLILDDIDNVNQVYALLPEINVLDKDSLILITSRDEGVLKRSGVK
ESSMYRLTGLPYQHSQKLFCSYAFCHPNPRPGFEDLVNKFLMACDGLPLSLIVFGSLVSG
YDDRSDWEAILHRLQLPSDIKDRLKISYDALGNEEQQIFLDIAYFFIGKNKNSAITAWNG
SGWKGSVGFKNLQLKCLVRVDDEDVIHMHDHLRDLGREIAETKFPRRLWRPTGNINDWLH
QQSSVIMQARGIRMLPQGDSIGRLERRSQWWSHQMLGNSVILKLRNTLSQIDVMNLQLVE
TQGHLLDRILRVRSPNLICLSWRDCPYKCLPSWITIKNLRVLRVERGVLKTLWQGKRQAP
LQLQQLEIIDASFLSSIPESIGQLEHLERIVIGSSSLAKLPNSFGKLRNLHSLDLSWCEK
LERLPDSFGSLTDLYSINLTRCRQLVRLPDSFGSLTNLHSLDLFECEKLERLPDSFGSLT
NLHSLDLSGCQKLERLPDFSGSWTNLHSLDLSRCQKLETLPDSFGSVTNLHSLDLSRCQK
LKRLPDSFGSVTNLHSLDLSRCQKLKRLPDSFGSLTNLDSLDLSRCQKLERLPDSFGSLT
NLHSLDLSWCEKLERLPDPSFGSLTNLFSLDLSWCQKLERLPDSFGSFTNLHSLDLSWCD
KLERLPDSFGRLTNLHSLNLSWCEKLERLPDSFGSLTNLHSLDLSGCGKLERLPDSFGSL
TNLHSLDLSWCEPPQQLGSEYVREVGEAARFLRQLDESPQLGPAWVREVGKAARFLRQL*
>PmNBS-LRR38
MLSFPLASEGNHILHAMDGFFCKKSCSRLDVLLAGLIQTVQPLCIANLKAPKNEQDPKYE
QFLGILLDGVELVKNCEKTSPYNIYQNLRYASKIHQLEKEIRDFVQYQMPLQLCLDVKNL
VAELTSLRHLYESRSVDERRVNETIVPKLTNDPLENATMLQQMGPDMFDGAFDKTPCEYN
GYVKTDFVVGLEKNIRKLKKMLLQTESSVIGVQGMGGAGKTTIALSLSNDRDIKGAFQNN
VIFITVSQSPNLKGILDTMWGKIFPRKKPEFQNVEDAHRQLQQELLRQAKPTLVILDDVW
SRANLENLLFEGQGYKTLVTTRDRSIISAAASSQLYELPLLEDGDALSLFCFWAFGQRSI
PNNADEHLVKQVQAECKGLPLALKVIGSSLHGAPRPAWESAKKKLLNGQLISEYHKESLL
RCLETSIDVLDEEARECFLDLGSFPEDRKISVDALLDIWVYVRKLDWQDAFVILLEFASR
NLLNLTSNLRSQAINYGSASELYFSQHDVMRDLALYLASQDGLVCRKRMLMPRKEDNLPV
KWELLKDQAFAAQLVSLHTGAMEEDQWCEMNFRQAEALVLVFSASNYFIPTFLSSMKNLK
VLIVFNYGSKRATVNGLPGLSSLTQLKAIRLERLHVPALHEHSKVLQNLEKLSLSLCEGL
GSMSRFNNIQSSLKLPSMLDFNLDHCCDLEEFPPGICDMSSVENWTITNCHLLRNLPDNL
GKLSSLRMLRLSACVGLKELPESIGKLAKLEYLDISLCECLKELPEEMGKLRNLEELDMR
ECSRLRKLPRSVGGMKSLKRVICDEKIAQQWNRVKNSTLMELRVEVAEAHFSLDWLDG*
>PmNBS-LRR39
MQAGDRVISQIEGAIATASVHIAILSPRYAESKWCLDELLLMLKSGATIIPIFFNVKPSD
LRWAGQDGVYNQALKKHEEKRRYDSQTLENWRKALSDVSSLSGFELEGCKGDEGELVDKV
VQRVLKKGEKGLLNVAKYPTGLNEKLEDLENTVLLQQRQQKGTAQVVGIVGLGGVGKTTL
AKELFNRKSSDYGGSCFLFDVREAAANCSLNSLQNKLLKDLIQLDRQIDSVAEGIEMLRT
NLKSFHALVVLDNVDHVDQLDAFLSMNDTLRSDSLILVTSRDKHVLTSSGIGESSIYKLT
GLNRQHSRELFCSSAFCHPYPLLGFEYLVDEFLTACGGLPLSLKVFGALLCGETDKSCWE
DQLGRLQQVNLPTEIQRTLKISYDALNGEEREIFLDIACFFIGEKTDMALRIWNGSGWKG
SLGLRNLKDKCLVEVDSKNKLRMHDHLRDLGRDIVEQEKSSGLSHRLWRPARNITDLFQG
SSVTTDVRGIMMAPRIDPFNMYTDLHLHSQISRNKSRSNKFFGNPLKKLHNRHNNMLDMR
RLQLLIAEDCYLEGILRRVQSPNLIWLCWYKCPYSFLPSWIPTENLRVLEVVGTKFKTLW
RHESQAPMKLQELNICAPLLKFPKSIGQLKLLEKIVVDYPPMWIYLKTSPEGSFHLKTLP
EEFCDLQSLKHLELKRCSTMKSLPDSFGNLTNLEYIDLSESYSLEMLPNSFRNLIQLKHL
CLQSCYKLTILRETLGNINTLEYLNLSDCPNMELLPPQVTQQSLEEIYLLGTSLKELPGA
IGDLTNLESLELGSPFLEMLPHSLGYLKSLQKLGLYNCQELKYLPDSVGLLTKLTTLHIE
CCGICYLPSDIMKMNNLESLQVVDCPLQELPFTRALTQLDSIDKCMLQLKFLRLYNTHIS
EVSFHEGVCPNLQYLKITFCNDLVEVGALPTSLITLDLSSCYGLRRIQGLRSLAKLQILN
INGCKEVEELPSIETLPSLGDFRSDIYYKLYNA*
>PmNBS-LRR40
MENMKSDRGIISGFIGVAIHMTIQHILQHIYIANRCKKELAVLKELVMSIELTILHIQQN
RLVFKTEKDNENAPSAVNRWLNDLDDLLLQASEIVQQCSIPEYRANFSCCQPKKKILSLN
KDIRERLKLSPLLVRIPKGQVVDSQKVLEGLGQTKDRLEALASSATTSETARKNLMVSDS
VLTALSQMGDADTCTIENKEPYIVGQSEAFENLQKWVIDDVKGKNIGVFGKRGSGKSLLL
RTVYKKQEVRTHFSEGLILWLTVSQKFSIESLVNDLCKQIAIQKNDLDLIKDKEEVEQKN
WLNQQLQQSSRFVLFLDDVCENNATRLLEGLGIMQSVSDHSNSKVVASYRDPRDPIASSG
MGIADEYSITIPALNRDDSWELFKQHAFPYNKGNRPSNIDEETLVKLEKSAKLVCERCGG
LPLAIKVVGRAMAGGTDLRQWEWALHSLLKATQDITESTGQPLNACLRLITESTGQPLNA
CLRLSLDALGNQDFNLQLCFLYIAAAFSEDAIIDAQEVIPLLIGEGLLARKVLKHVPQPT
VLADRRLIEPQPTVLADRRLIEPMIINTEGRPVCLRMQDPFELGRLYLDLLAERCLIEPT
ARDASGRVLCFRMLKVVHDWAIPIAKDEENFYHCADNSLEDLQKDGSAKIKRIFLSGNKL
SSFPQFSSPPDLMCSLLISQNKELLKIPKKVFGTMLSLKVLDLSGASAASLPENVGCLKQ
LRCLKLSGMPIKRLPKSLTALGYLEVLDVSFTHIEKLPSNIHLLRSLRYLGLRGCRKLHN
LPCNISGLLSLQYLYLDGCDQLKETPSSRCKKVASLHNLFDLIQLKKFALQIHSEQSIRE
GTLGSMTELDTLLLVLPKMKSLPYDINNLSKLRSLSLKCSKLVGLEAFECSDLTERENKK
KNDVTNLKHLRYLKFYECDRLKDIQHLHKLQNLRQLEIILCPEVRKFPSEFGGIGAFPAL
KIFSLVGLQNLEELPVIEEGAMPSLEVFNIMNCPLLKGLPNTYLNNSRVRIRVYGCPVVN
VAANMAANRNLVQVVSMSEGTKDIITKYRHALQKKEDWLGEFWCEFWCNEFFLFVEGLVP
FV*
>PmNBS-LRR41
MAASTSSAGDSSNNYCYDVFINHRGPDVKKTFASHLYRRLISYGLRVFLDYQELQEGESL
TCQIHGAIRSASVQIAIFSPTYAESNWCLDELLLMLESRAPIIPVFYHVRPADMRWTRGE
GVYARSLRNLQKKRTYDAQPRYNSTTIESWRNALSRVADVSGLDLEAFNGDEGELLDKVV
ERVVRKSKKTQLNVARYPTGLDEKVKDFETKVSLQEQSGRVQLVGITGLGGVGKTTLAKD
LFNRKSSNYSKSCFLFDVRENAKSSLLSLQRKLLKGLTQSDLQIDSIDEGIEMLKKHFSL
MSSQVLLVLDDVDHVEEVDALLPVPVRDVLRPNSLILVTSRDKNVLLRSGVQELAIYKLT
GLSTEHSKELFCSHAFCQPHPLSGFEYMVDKFLRACDGLPLSLKVFGALLYGNNDKSYWQ
DELDRLEQILPFEIQRRLQISFDALERDEQDIFLDIACFFIGENRDTALRIWDGSGWKGS
RGFQSLLNKCLAELDNGNKIRMHDHLRDLGRDLAKSRLPCRLWGRARNMNDLLQQSVIKV
RGIKILRAEYEDNDDEYASLEPYTFRELQLLDIDHDDLELVLRRVQSPNLLWLCWDNFPY
SCLPSWIPLKNLRVLKMDGLELKSLWLDELKAPLQFRELEIYAPLTNIPESIGQLKHLER
IVVTCGDFLKLQGEFCHRPSLRHLPESLGDLTSLEHIDLSYCGNLERLPNSFGNLIKLKH
LNLKYCSNLRFSSGSLGNISTLEYINLYRCDKIEVLPSQIAHQRFLENLNLNLRNLKEWP
SSIGVSSDLEKLVLKTPLLEALPPSLGSDFRKLRYLELRSCQSLKRLPDSVRMLNQLIKF
AAKDCSLQELPFKTVEDESKTLSTQSKRQRQWSTLDSSIDDCMLRMQQFQLFNTQILDEV
SFAEGMCPTLKYLDIQDCNDLVEVGTLPKALTKLVLIGCSKLRKIKGLCGLTKLQILNIS
WCEEVEELPSFETLVSLEELQVSECVNLKSIQGLEQLTKLRKLDVSSCSELEDLPSVECL
RSLEELWACSCVKLKSIHGLAQLTQLRKLYVFGCSKLEELPPFEHLSSLEELWASSCAKL
KSIKGLWQLTKLRILNVTECCDLEVLDGVEYLTSLEELYASECPRLQWAEGVVERLSQRL
EEGMLGI*
>PmNBS-LRR42
MEVGDSLNSQILGAIATSSVLIAIFSPGYAKSVWCLNELLEMHKRESTATIIPVFYYVKP
SDLRMWKHEGNNVDYDEALRQHVSKGRCSEQTSADWKKVLSDVSYLSGLELETYNGDEGE
LANRVVQLVEEKIERPQLYVAEYPTDLDKKLQDFEKTVLQEQQQSRETKVVGIVGYGGVG
KTTLATEFFNRYRSAYSQSCFLEDVRSETSLPDLQKTLYQGLTSKDLNICSVSQGKSELR
HRLSRSKALVVLDDVDDARQLKALFSPLKEALSSDSLILLTSRNRDLLSCNGVSSIYKLS
GLDREHSQSLFCMHAFHKQQPGAGFEKAVTKFLDACDGLPLSLQVLGSQLYLKESWYWEE
EYLKISNLVLPSDIHSSLRISYDCLDDHEKEIFLDIACFLIDEDKDLALRIWDGSEWQGR
LNLENLEHKCILEIDCKNRIKMHKPLRDLGRVFAEKELPKWHRRLWRPTDNLFQNLSIQP
IVRGINRVEGISFDDSLQRRDVDMSKLQLLRAEGNCLGSISQSLASSDELVWLCWKKCPY
TTLPSWIPTRNLRALQVNLCADSQMSPDSVGDLRLEMPPLCLGNLPQLKHLDLQGTEVKK
VSIPRGVCPKLQHLNLSFCPQLAEVGELPTTLTSLELQGSTVLEKISGLPGLADLRLLDI
SGCNKIEELPGLEKLTLLEKLEASECKKLNESSLKCVHARMDKKRKRESCNLFQS*
>PmNBS-LRR43
MDASGASSSSAADPINSSSHGVFINHRGPDTKKTFATHLYRRLFERGLKPFLDQEELKVG
FKFPPQILGAIRSARVHVAIFSPKYAHSQWCLDELSLMLESRAPVIPIFFQVDPADLRWT
DQNKKGVYAKGLNELQMKTRDDLQTDEKKPRYDSATLQKWRKALSDVADISGFDLKGKFN
GDEGLLLDAVVKRVVELMLPKTKLYVAKNPTGLDDKIKDFETTVLAQQHTGEVHVVGIVG
SGGVGKTTLAKEFFNRKNSEYSNSYFLSDVRENARISLHLLQSKLLKGLFGADRQIDNIH
EGTEIVRQFLSSSKIFLILDDIDNVNQVHALLPEINVLDEDSLILITSRDEGVLKRSGVK
ESSMYRLTGLPHQHSQKLFCSYAFCHPNPHPGFEDLVNKFLMACDGLPLSLIVFGALLSV
YDDRSDWEAILHRLQLPSDIKNRLKISYDALGNEEQQIFLDIACFFIGENKNSAITAWNG
SGWKGSLGFKNLQLQCLVKVDDKDVIHMHDHLRDLGREIAETEFPRRLWRPTGNINDWLH
QSSSVIMEARGIRMLPQGDSIERLELCISLSNCFLDCDAMNLKLVEAEGHLLDPIWRVRS
PNLIWLSWRDCPYKCLPSWITIKNLRVLRVEGRVLETLWQGKWQAPLQLQELEIINAERL
SSIPKSIGQLEHLERIVIHSYSLAKLPNCFGKLRNLHSLDLSRCEKLERLPDSFGSLRNL
HSLDLSRCEKLERLPDSFGSLRNLHSLDLSRCEKLERLPDSFGSLTNLHSLDLVGCEKLE
RLPDSFGSLTNLHRLDLLWCEKLVRLPDSFGGLTNLHSLDLRGCEKLERLPDSFGSLKNL
HSLVLRRCEELERLPDSFGSLTNLHSLDLRGCEELERLPDSFGSLTNLHSLDLRWCEKLV
RNPESFSNMRDVSWCKKLERLPDSFGSLTNLHSLDLSGCEKLERLPDSFCSLTNLHSLDL
GRCDKLEYQYSCEKLEKLERLPDSFGSLTNLHSLDLSRCEKLERLPDSFDSLTNLHSLAL
RRCQKLERLPDSFGSLTNLHSLDLSGCKKLERLPDSFGSLTNLHSLDLSLCEKLERLPDS
FHSLTNLHSLDLRQCKKLETLRDSFGSLTKLLLKHH*
>PmNBS-LRR44
MANQASGPSSSSAPYCSNSTRYPCYDVFINHRGPDVKNTFAAHLYRRLRDHGLQVFLDKP
ELLEGHSITPQICAAIEVASLHIAIFSPTYAESQWCLDELVLMLKSKATILPVFYMMPYQ
LRWTVKDGAYAEALRGLEQKKSVNAQTGEEKPRYDSDTIRSWGDALSEAADISGFELQGD
EEELLTRVVQRALKIVPKPPLYVAEYPTGVDDKLQDFEATMMQQHEHRASARVVGIVGFG
GIGKTTLAKTFFNSKRSYYSESSFLFDVRETSSKFSLGYLQSKLIEDLKHINIKIEHPDE
GVGILRRYLSSCQALVILDDVDSVNQLEVLLPIKDILSPESLILITSRDKHVLESSCSSI
YNLKGLNTQHSTELFCSYAFYRPLPPQEFEGLVDRFVRACDGLPLSLKVVGALVCGKDDK
VYWEEQLDRLHQTLPSEIQDRLRISYDSLSEKDKEIFLDIACFFLGEDRDKAIRIWGLVG
LRNLEDKCLLEVDSKSKIRMHDHIRDCARNIAEKGSMPRRLWHRTNIMDDLLELTQSGVT
GVRGITTATYIDFFRLKYWDLQLYYSNVAVRPNPITNGVDPFNNSHFHGSRNLRLVAAES
PDLEIILRRAQSPHLLWLRWNGCYDSSLPAWIPMENLRVLEVSGPKLNSLWPHQSQGPLQ
LRELNICAPLSEFPKSIGQLQHLERIVISYGVQELTVEFLPEDFGRLCSLKYLVLKNFSK
MMSLPDSFGKLTNLRRIDLGGASSLQMLPNSFGDLSRLEHLSLHGASAIKLLPDSFGKLT
NLRHIDLGYASSLLMLPNSFGDLCRLEHLSLENCSRLTISSGALGNITTLEYLNLEGCSN
LKELAPQMARQRSLKELFMASTELKELQCFIEDLCNLKVLHVRLPPSVRCSERLEELQVP
HSPKLKCLPVSFGHLTQMKELVLEGCGIEYLPQGLLNLNNLRKLQVMDCPLREFPIKPHE
GEAEGGKAWNQLENLVLNGTKMSEVVFPKGVCSNLHTLDMDNCQELRGIRGLCDLSKLTH
LHIRNGVKVDDLESLENLSSLCDVVFSGCRRLRSIQGLAQLTQLRWLNVRGCHEMVGLPD
VEQCMRLEYLYVRDCPKLQWGGGVLQQLRHRLKESLRIDVIPYKRRKLRGDL*
>PmNBS-LRR45
MDIVTGTVGNTISNVIFVPIIQQVIQQIDDLIHLDGNRELLEEQLNRMKGLLLDINSQFQ
DQQREAPDSLKNCLLRMQRKVGEARDLIHRSQRPWLQQCIESLVCKPNVFKQIREWNTTI
LELHNQLRTDFSVFCSAQQIASSAQQQPGLLLQDEPDTGLVGLEIKSAEAQLQRWILEAP
HVRIIGVYGMGGVGKTTLLKKVYNTYKVSDVFDHVIWVTIAQFPILQMQNDIASAINLDL
ANCSADMGKMKLCAYMKTKKFFLVLDDMWGALYLKELGVEFGKNKGSKVVFTTRNRDLIR
EMNAKEFMEIQPLRSEEAWELFLRVAFEDSHVPEDIENTARQVAEECKGLPLAIKVIAST
MMGNTAVDEWKFALKQMRKVDLNFPITHPRIDRELFQPLRWSYDSLPDANLRSCFLFCGM
FGEDARIPVEMMVQLWISEGLVKTKEDAEYEYVLKTGESYVRLLESCCLFRVEEGVISVH
DVVHDMAIYIGENQENCVLRVGQCLQHFPDILNSDDCRRISLSLNDIKSLPAKELRCPKL
VSLLLGVNEGLKEIPEAFLLNLSSLRILDFHGTAIQSLPTSLWQLRRLEFLSLALTDIGD
ISEEIGNLSDLQFLYLDGCKKLRSLPSRIGELKNLKYLGLWGCNLMVIPDEIRKLQNCEI
VFK*
>PmNBS-LRR46
MASSSATTSCTPWDLFINHRGEDGEKAARYLYRRLTKHGLMKVFFDKEEMMKAQNISRQL
TEAIGGASVHIAIFSPKYAESRWCLDELVLMKESGKDIFPVFYKVQPEVVRHNVEKGAYA
DALREHAKKTTPDPKTGEKKPRYSSDKIQKWRGALSTVADSSGCVIRDEDDELEQLDNVV
EAVLEMVPKPLIHVAKHPTGLDLKVAEYENFEKRALSNQERCKVVGIVGVGGVGKTTLAT
ELFNRGRSDYPKSKFLFDVRQNPITLLQTNLLEAFIGKKNCKIENPAEGLGILKRYLDSF
HGLIVLDDIDDASQLDALLPIRDILGSESLILVTSRDKHVLISSGVLESSIYYLKGLSES
HSKELFCRYALNQEFPSPEFEDLVKRFVKSCDGLPLSLKVFGALVCGRNESYWQETLGEL
EKVLPGTEIHKSLKISYDKLSSDDQDIFLDIASFFIGEKRDLAIRILGLRGIENLQDKCM
FEMDAKNCIRMHDHFRDLARNIAQGLGSRRLWQQSTNDIEDLLEQSSRKMTEVRGITMLG
CKADIWECRSQGLKPRCERPRDDSRFCGISNLQFVATADGYYLKPILDKMWLPNLRWLRW
HNCPYFYVPEWIPMENLRVLEMGGQSFTSLWKEESRLPLQLRELRIENYLGDRSSSFSNF
PKSIGQLQYLENITIKVLLKSLPEEFCELRSLKYLCLDWCREMISLPDSFGRLTNLRRIT
MVGCSSLQWLPKSFCNLTGLKFLDLSSCDKLILSSTTLGNITTLEFLNISGCWNVTELPP
QIENQRFLKELDMKGANFKELPNWIGNLCNLEALSIGSDSLEVLLPLSLSNLRSLKKLFI
AGAPRLKSLPNPFPPLSQLEMLHIDKCGIEHLPQELLKMNNLLCLEVFSCPLLELPFKKI
EEERERGRELNQLESFHDDGKGMLALKEIYLENTEISEAFFLECVCPNLQRLSLRNCGKL
TQIGGLYGLSKLQYLDISRCVILEELPNLERLISLEELDASSCERLRSIPGLGQLKKLKM
LLVDGCARLEELPNLEMLISLEILSADRCERLRSIPGLEQLKKLRSLNVCGCHEMLELSG
AKHLMLLKRLYAYDCPKLRWGEGEFEHLRQRLKEGLNLQQGGELEDLRQQLEGLNLPQAG
ELEYHFQRLKEGLDVMLPVKFPYSYRM*
>PmNBS-LRR47
MAALNLGTGSASNAIADTITSVIINPLLRQIDDAIQLDENRKILETQLNRMKSLLLDIDN
QFGDQQRTPPATVNNCLRRMENEVGKARDLIDRSLRPKQCLLDCLLCKPKLSRQIREWKS
NFEKLFTKLQTDLSVFDNARGIVTSAPHQTELLLQDAPDHGFVGLGIKSAEIQLKSWLTD
APQVDLIGVWGMGGVGKTTLLKKVYNYYKVSGFFDVVIWVTVSQFSIIDLQSCIAQTINL
DLTVFHSNSDLRKMKLSAHLKIKKFLLILDDMWNPLNLKQLGVEFGNDRGSKVVFSTRNG
DLVRQMNTGKSFQLQPLAPEEAWELFRNIAFKEGHVPDDLEHIAIEVGNECKGLPLAINV
IASTMIGIMGVDQWNLALSQMKTVDLNFPSTHPRVEYELYQILRWSYDRLPNANFKNCFL
YCAMFPEDKEIEVDKLVGMWIAEGIVDSKNPANLMETAKSYINLLVDRCLFEVAHFPQGI
VFLKTHDVLRDMAIFIGEKEENCLFRAGQIHEQFPLEIREDCKRMSLYENNITHLPPQGL
KCTKLVSLILRGNKGLENIPEAFLGSLPCLKVLDLSRTKIKTLPTSLWQLTQLEFLDLSY
TEIEDVPEGITHLYRLQFIDLSGCSKLRSLPRHIRELKNLKSLQASQYNVVL*
>PmNBS-LRR48
MYNLTKYVKQLKERPRLKEGMEDLIQEALEMIVKASIMCCVQINSSKFSRFFSTTVDKKE
LVEFQAELEKLYEHMKTRFNICLYDATDCRAVRPPTPLEREYPTYAVGIEEPIKEVVNLL
EWESEKNALAVIVYGFGGVGKSTLADAVFARLDIVGCKYSMVRLFDDITSTPNIVELQKC
ILRDLMVGIAEEKTAKLDVRTFESGQHQIGSVLQKEVAFLYVDNVLDGDKLQQLLPRDMH
LAKKVRVLITAREMGVRTVCTGCKMETKQYPMNGLPTSEARSLLEREMKEAQIDSSQMEE
IVKICGGIPKLLTVVASFIISEEDKQKAFRIVMEDKEHLKGQALGDIERYVFAYDYLPER
CKGPFLDICVFFKGMNWDSVADVVGESELDMLEKRALVSKDRYMDLNVHDVILMIGTKRA
EETRFNFTNANRSQFQEFLEKDISGIEGLWFDDYGYPLEMPATKLDSMSNSLRILRFGVL
NVKGKCEKRFEKLMFFQGKVAGLPFSISQMTSNLKHMELDGEGSSHDFEISPSDLQRLRN
LRVLRLINFEAWRKLPGELGEIIHELRELTLSRCTSIEEIPRSISKLQYLRELNMDECHG
LTGLPGDIGSLSSLQKLNLSECKHIEELPESTSKLRSLKELRLQECENLKLLPTDFESLG
SSLQLLTIYDCKSLQTDPKILKKFEKFKI*
>PmNBS-LRR49
MAQSSSASATASTAPDSDYDVFISHRGPDVKKNFASHLYRSLKSHGLRVFLDQPELQPGE
YFIAQIEAAIGSASVHVAIFSKGYAESPWCLQELVLMLESNFPVIPVFYKVKPEELRWTR
GKEGGYAKALEELEKKTTADPDTGEKKLRYEASLIKKWRNALSQAAGISGFELEACNSDE
GELLDNVVEGVLKKVKKPAKYPTVLTGAAANTISSVVTVAIASPNQLIDDVIHLDRNTQL
LDIAELNRMKTLLLHMANQRSPPDTVHNWLERLHNSLDDAKCVVDRAQPQKRWLQCFLHC
FLCRPTLSTQVTEWNANFHRLFVDLSILGNTGRTVSFAPLLQPVPQALLQPVPKSGFVGS
RIEADQMRLQTWLDNEDHQLRIIGVFGMGGVGKTSLLKTVFNACKKGNLFEAVIWIVVSQ
NCSISGLQADIAKQIKLDLGSSSSVELAKMELSACLREKKFLLILDDLWRELQLDEELGI
PVDNDKGSRVLISTRSFDVLERMGADDFSIQIQPLSRDEGWQLFCRGAFKTGSAPTEDIE
NVATQIAGECNGLPLAINVIAAAMKGKTRVNDWDLALCQIKNMDPTFLKSSGIDRGLYWR
LKLSYDCLPDSVLKNCFLYFATFPEDFHVHVNRLVEMWIGEGLVKSRETSYLMDLGLGYV
DLLVERCLFQSFYAYTGNRNIQIHDVVHDLAMYIAEKEEQCLFKTGQNLQEFPAAEKGIH
NCKRMAIMCSISDLPTDFSCPNLLTLMFHRNESLREVPDGFLVNLTSLRVLDLFGTKIES
LPMSLWHLTQLQYLSLDNTLIKDVPEDICSLSQLQFLHLHGCKNLESLTPKIRELQNLKT
LDLTFCCSLTGIPREISQLTSLNTLLLWTSETGKNSIMEVEEVKSSACTLKDLTHCSNLV
HLRVHVKPGIEAEGIRAGIKVGIMGSWLEMRNLTLVFDAKDHDVLKDLPQDMRSMKKLQR
LLLGNYHGRSLPNCMAEFPQLERLPNLRELFLDRCTNLKELGIGAWGSVRVFPMLESLKL
EKLAMLETLGSSSSDTVWNEQSLPKLKVLIIKDCPSLKGLPRGIDKLPDLETIKVQQNWW
EKNDVEIFLKEKLHHSIVFIE*
>PmNBS-LRR50
MAASSSTAAQPNNNQWFDVFINHRGPDVKETFARSLYLRLLSLGLKAFLDKQEMQPGYNF
SSQIEHAIRTASVHIAIFSPRYAESSWCLNELLLMLESKAPIIPVFYQVTPAEVRWTQGN
DGNYARALQQLAKKKSKDPQTHKMKRRYDASTIENWRNALSRVADNSGFELEVLNGDELE
LELLDKLVQCLSKMVRRAELVVAKYPTGLDEKLKDFEDTVLLQQQQSGKPQILGIVGLGG
VGKTTLAKEFFNRKNSDYQKTCFVSDIRDNAVKGSLTSLQRKLLKALSQYDRPIDSVDEG
KGILIEPLKSSNALIILDDVDDVNQVDALLPVQNHDLRSGSLILITSRDKHVLRSSRVEN
SSIYRLTGLKRKHSLELFCSHAFSQLSPLPGFEGLVDKFLKACNGLPLSLKVFGALLYGR
DSSDWEDELGSLQQILPTEVKERLKTSYDSLNKEEKQIFLDIVCFFIGQNRDTAIRIWDG
SGWRGRRGFQTLENRSLVEVDSLNKIHMHDQVRDMGRDIAEDSRLPRRLWHWTENVIDDL
LQRSSGITVRGIRMVLNDYVDDVYSAACIRRLQLLDIEDDVLDRILRRVEFPNLIWLHWN
KCPSSSLPSSIPLKNLRVLQVSGYQLETLWQDESQAPLQLRELEIFAPGLFNIPKSIGQL
KYLERIVIDGYNFLDGYSYPGYANVPMTKLPEEFCGLQSLKDFVLRNCTDMMLLPNSFGD
LSNLQYIYLIGCKELARLPKSFGKLTKLKYLDLNGCNKLTLPSEALGKISTLEYINLSGC
EKIEILPQQVAHQKSLVTLKLRRTNLKELASAIGELRNLEVLELGSPFLDRLPHSLGDLR
NLMVLSICYSKEVEMFTACSGRLKALEGIDYRGMRGIEMFTVFHGWLKELEEIVNQILQG
TEKFTGFCWTVNSVD*
>PmNBS-LRR51
MASSSSVASPASAPHPCYDVFLNHRGPDVKATFAKDLYHRLTCCGLRVFLDDPEMRAGSY
ISQQIEAAIGVASVHVAIFSPGYAESKWCLEELALMVASMKSRAAVILPVFYNVSPGDLQ
YGKYAEQLSNHENKKRHDLQTIQKWRDALHCVKEISGFDLNAFNGNKEEALLEKVVQTVL
ERVPKPLLDVAKFPTGLEEKMQELQTTVPLHKEGRPEAKVVGIVGAGGIGKTTLAKEYFN
RHRSEYGPSSFLFDVRENAARKSLHSLQIKLIEDLKGVTIKIERWDEGKGHFEKHLSGCQ
VLVILDDVDHLHQLDAFLPIKDVVHPKSLILVTSRDKGLLIRAGIAESSIYHLRGLNRIH
SRQLFCSHAFSQLDPPSKYEKLVDGFLQACDGLPLSLKVFGALLYRQDDQLYWEGVLSGL
NKTLDADIQKTLKISYDSLSEEEKQIFLDIACFAIGEDKDKWIKIWNGSGWQGLVGFRNL
QYKCLVEVHMPPLELGMPDFLPPVTSFDFSAADFLPPVTSFDFSADIFCKDKKIRMHDHL
RDLGRHIADTEAHSHRVWNSGERLRDLLEESPSVNPEVRGICSKELLSLNEAQVSRIRKL
QLMDTKGHYVERILPSVSSPKLVWLRWKECPFDSLPSWIPMRDLRVLEVSGGRLERLWEE
QQAPLQLEELIIDAPLLEFPKSIGQLKHLQKIVLQNAVLQNFLLCPQLPSGLLEDVVLRP
QQQRALLRTALPEEFYDLRSLKYLIVENCTKFTGFGDLAKLTNLQHICLQGCQDFKDLPK
SLANLSNLQYLSLRSCKSLNYLPDSLGNLSNLQFLRLSHCENLKMLPDSLWNLRNLLCLH
IEECPKLETLPGSSKMLSTNIQEINLGGCRSLKMLPDSLGSLTNLRHIDLTTCASLEMLP
DSFGNLTNLLDIRLFGCESLKRIPNSLRNVNLQLINLHYCASLEMLPDSFGNLTSLKRID
LRWCRSLEMLPESFGNLTSLQEIDLSMCTRLKMLPESFGNLTSLQKIDLRDCPSLNYLPD
SLGNLSNLQFLRLSHCENLKMLPDSLWNLRNLLCLHIKECPKLETLPGSSKMLSTNIQEI
NLSGCSCLEMLPDSFGNLTSLQKIDLSGCTRLKMLPEVLWKSDKPRRDQSGCVRKFEDAS
NFILESIAT*
>PmNBS-LRR52
MAIRQTSVSASTSSSTSVTPLSSHNYSYNVFISLHRQDVKESFSKNLYSRLLSHGFRVFL
GEEELDEGMELTPQIEKAIETASVHVPIFSPGYAGSKHRLDELVLMWKSGGTILPVFYDV
YPDELECLRGEGGVYAQALHNLEKKSTYDSKSQEDKVLYEPSTIENWRVALSRVVELRGF
ELEACDGDEEELVDHIVQRVVKKIEKSAVIDMAKFATGLEEKLREFEETMLLKQQHHIGE
AKVVGIVSPGGVGKTTLAKALFNRYRSDYDRSCFLFDVRSKGLTSLQSQLLKDLTHCDKR
IDSIDEGKEILKRDLSGSQSLIILDDVDHVDQLHSLIAAPLVLNPHNLILITSRNKDILL
ESGIRESSIYTLTGLDTEHSRELFCFHAFHQPYPVAGFEEVVDNFLAVCGGLPLSLRVHG
ALLRGEKDLEFWKKQLYKTSKTLPSDIQKRLRISYDSLDVEEKQIFLDIACSFIGEDRDK
AIRVWDGNGWKGSLGFANLENRCLVAVDSENRILMHDHLRDLGRDVAENDLPRRIWRGTN
NLFQDVFPHSAILRQLPVRGINMVERRSGYSFEYAVELGNRFSTITFGNRTVDMFNRLIR
SPSIRVVDMVKDFINFTFNHLFVDMRALQLLRAEGDSLDSISNLLQSDSAVTWVRLDRCP
YSSLPPCIPLGNVRVLEVAGGELETLWRSPTQAPVLLRELNIGATLHRVPNSIGLLKHLE
KIEMENTIEALPDEFFHLPTLKHLRLRTRMMALPDSLGSLTKLRHMDLSGCTELQTLPPT
LGNLSHLKYLSLNGCSSLRMLPDSFGNLIRLRHLDMSGCLTLTMSSTTFGKIRTLESLNL
SLCLGMEALPPQVTYQQSLEELNLLDTNIKELPMAIGNLYNLEIMKLGCSSLEMLPPSLG
NLRSLRELFLYFCSKLKCLPESVGQLSQLTRLTIHSARIEHLPVDIMRLNNLRILKVMGC
PLLEVPFGSVEKAGLLDSSIGNCMARLKHLDLQGTRLKAISFLEGICPKLEGLNVSCCPE
LVEVGALPTSLVSLDLHESPALQNLTALSGLTKLQRLNINRCKEVEELPGRETLKSLRDL
RASECPKLKFHAGI*
>PmNBS-LRR53
MADPGFVPGLIGVGIQMIINQILGHINIALRCRKVLDALKDKLMRIEPIVMEIQHCRLTL
NQHKDEASAVNKWLEELEVLLNQASKIVHQCTIPMWDVVSRYQTSKKVTDLVTDIDKLLT
LSPLAHMVQTQKQIRNIMEGQTQINKNIEALAASSSRFATISQTTHAPMGLSSKLIDEPL
IVGQEKAFANLEKMVIDDVVSNIGVLGKGGSGKTLLLKQLFNSEKVRNHFSDGLLLWLTV
SQNPTIKSLRNELCTQITLQKNVDLVEHMDEDDVKIWLNETLQQNCKFALFLDDVWENDA
AGLFEGLAIQRAVSGHSKSKVTVSSRSRSVLLKMGVADNYTVTMQNLFRDESWKLFAYHA
FPYNNRSIPAIIDEEDAKLVCHKCGGLPLAIKVVGRAMAGCTHPEEWKWATQRLPNDHSL
DDCLRLSYDALGRENIHLQLCFLYIAAAFVEDQIIHANHVIPLLVGEGLLARKDHHRHSY
DKFTMGKVFLNLLADRCLIEPIVRSVNGRMVFFKMHDVLRDLGIRIAEAENAFHCRAGQG
LRTLRENECSGRTRILLSRNELSSLPESLRAPELCSLLLDGNKCLTEIPKTVIGSMVSLK
VLDLSGTSVQSLPGSLGCLKQLTCLMLSGMPINLLPASITNLVNLEILDLSRSSITELPA
GLHNLKSLRYLGMDKCRHLKYLPCSISRLTSLQRLLMCRCTNLWGNCEHTSEGLSMYGCT
TFCEKGEYKRRKSVASINSLSSLRQLSMLHLTNNGDTITEGTLGNMIQMDTLMLQLTRMQ
SLPSDMNHMSKLRRTIFGMPPLS*
>PmNBS-LRR54
MSYPTPASSSTQTPCEIEEIEMENQRSSDGASSSSTAAVDKYDVFINHRGEVKKNFARHL
YRALLSRGLTPFLDQQDLQEGLPFPSQLEAVIRNASVHVAVFSPKYAESRWCLDELLLMR
QSGAPIIPVFYHINPADLRRTAHNKTEGYGLSLHQLELKTTLDPRTQEEKLRYDPAIIHK
WRDALSSVADISGFDLDDKYDGDEVHMIDKIVERVGKIIRKPRLYVAKHPTGLNDKVTDF
EATVLKQQQAGKIQVAGIVGLGGMGKTTLALELFNRMSSKNNKSFFLADVKEKALHLVQR
ELLRGLTQSEVDINNIYEGIGMFEKHLQSAHVLLILDDIDHENQLEALLPVKDVLSPDSF
ILITSRYKDVLERSGVEESSIYKLTGLPRQHSQLLFCSYAFYQTNPLHGFENLVDQFLQV
CDGLPLALKVLGALLFGKPESYWDAKLNESKVQMKVSPDIKKKLKISYDTLSEEEQKIFL
DIAFCFIGENKTSAIAVWDASGWNGLVGLTNLEGKCLVEVDDKNVIHMHDQLRDLGRQIA
EEETPRRLWRPTGDIDEWLHKYSSFLDSPSEARGFWLLAEGHGTKRLGNPVILKLRNWLE
NICSCFLGRDVMNFQLLVTEGHLLDRILPVHSPNLSWLSWRHCPYTCLPSCITVKNLRVL
KVEGAVLKTLWQGISQAPLQLQELDLSSCTQLERLPNSFGSLSNLHSLNLLRCEELKGLP
DSFGSLSNLHSLDLSGCDKLERLPDSFGSLSNLHSLDLSWCKKLERLPDSFGSLSNLHSL
DLSNSEKLERLPDSFGSLSNLHSLDLSWCKKLERLPDSFGSLSNLHSLDLSNSEKLERLP
DSFGSLSNLHSLDLSGCNKLERLPDSFGSLSNLHILKLRSCHKLERLPDSFGSLSKLHIL
KLGLCHKLERLPDFFGSLSNLHSLDLSGCDKLERLPDSFGSLWNLHSLALSGCKKLERLP
DSFGSLWNLHSLDLSACKKLDRLPDSFGSLSNLHSLALSWCEKLERLPDSFGSLSNLRSL
GLPDSFGSLSNLRSLGLSWCEKSERLSWQCWMDLSSETLSGQCLMVQLANLEADMLKREH
A*
>PmNBS-LRR55
MEQAVITTLAEKMASMLADKLFQEVSLVIDFKDDFEFICEEVNSINSLLNDARGKTASNS
IVNWVDKVQDFLYDAVYLIDEFEDRELNFFNIIIFKYQMGCRIRALKERIKRIHSSAKYL
KYVTSVLDADVRLHAFNNAYDFEELYSRGKRNALLNRCQSYTVGMSVEVKCITKWILEDD
GYGVIAVVGMGGLGKSHLVENVFNSPEVRKGFDHLVWLTVSPKWSVIKLLLVTGRHYLRL
GRLSKLSKEELAARITSHLHEKRCLFVLDDVWDKGAWEKIGLRLSPDRRNKIVVTTRDKD
VAEQIGYSQKETRRIHKMQYLSDDDSWALFRFHANYPVTTLPPNFPCILTSTSPQDPLSE
KGIKSNQPSDQEPDQLTSIAYRIVKKCSGLPLAVKTIAASLTRLKTVPNEWESTLHHLNA
LDRPDEGEGDAALVMHSLRLSYQALPAHLKPCFLYCSAFPPHSQIKSEYLVHAWIAEGFL
STSTRDADAGDAIEVGRSYLNKLINLCMIEISRVVSDGRVKYCRLHDFLHDLALLESSKE
SKCLLEPGKELKEVPMDKCKGVRRISLIKNEISKISDQTSLPCPGLRTLLLWNNTELKLI
PEKFFDNLKYLVVLDLSQTCIKSLPTSIENAKHLKLLNLSETKIKELPESLSGLKHLQYL
DVSGCENLSSLHSGIGGHKYMLHLNVKGCKNLKTLPAGISKLIYLRTLKGAPVRHESSTA
TTPDLKWTDLRGLIRLQNLSVTLIDPQYPSASASQSPGSEGHNGLEGTFGGLTDMRALYF
RNSINSARGLYLPDDTQNMKRLERAHLCNCVVPTWMFHLQSLMVVVIEGDNTSAEYKGLQ
KIPNLKKLHLSHNKNCREFPKEFEEPGAFPKLEKLMIEDFISLEKFPRLEKEVKIPSLGK
EAMPMLNHLLMKNCSLEKQMPLELPTRVKVEVLPNKPAPEEGAD*
>PmNBS-LRR56
MAEALISTLGEKLTTMLAGKIFEGVSMLTNFREDVEFICDELDSIKSLLNDTTVQRSNSN
SSSVTTWLHKVQDCLHRAVDIVEECEPRKFGNPFFRFRMGRRIKKLKENTMTIRSGARNL
KYLRSVLDVNAQLHALNANSEDKRERSTALLTEYKTVGMEKDIKRMTDWLLEERSPGPPV
ILEERSLGSPVILEDPEVILEERSPRPPVILEDPEERSPRPPVILEERSPESPVIVEDPG
ERSPGPPVILEERSPVIAVVGMGGLGKTLLVQRVLNNEDVRQRFNHVIWLYVGREFIVKN
LLLEMAAQIKLPKTDHLSELEAETLRGIVRQHLADKYSLFVLDDVWAEGVLESVGLPLQS
GNDKIVITTRHRRVGEAIGAHHTHEMECLNKEDSLELFKIHAFPERAGQSTPSKALIGVA
SGIVESCSGLPLAIKTVAASMARVKRIPTLWQSTFQRLNQARAITSSVMSSLRLSYQALP
YHLKSCFLYCSLFPKSNALRSEYLVYSWMAEGFVSAQEAGDAYDIGLSYIQELADRCLIE
VSQVGGDGLIKYFKIHDLFHDLALTESQVETKCLIKPEKELQEIPSIECLGARRISLVKN
DITKISDAIQCPQLRTLLLWNNMGLKSISASFFHNLRYLAVLDLSQTSIKSLPRSICNLK
HLKFLNLSRTEILKLPRSLSSLWRLQFLDVSFCKYLKRLHPGIGEHKFMVYLNVKRCRDL
VSLPAGVAKLSSLQKLKGAVFKSKRTANVLQLADLKELTLLQHLSLTIDAPSSQEINDPS
PSQASEAPPSSQAIIELEEGIFAGMKKLRTLSLRSISSCPLCLPKDIESIAQGLERVRLH
NCLVPRWIFDLQSVMVLVLDGNVPGAHYKGLEKIPNLRKLRLSMNRECVEFPREFGQPNA
FPNLEKLVIENFKSLERFPPLKDAAMPRLKYLRIKKCKQVINMPAGLEKLKSLKEVEVEE
DDFEKFDWKILSEHQVKIKVIYPLGEEAVSEITSTMVKRQIDRLVDRSMKRKNSCI*
>PmNBS-LRR57
MASCSSLISYNSYDVFINHRGPDVKTTFATDLYRSLNSRGLRVFLDKPELEVGQNITPQI
LHAIETSFIHIAIFSSTYAESKWCLDELLHMLNAFQSRPNEVTIIPVFYGVKPSELRWNT
KGPYAEALSDHEKKQRFDFNAIQNWRRALSEAAEISGLDLEAFNGNVEQLLDDVLRWVSK
VCDKTPLKYVAEHPVGLKEKLEKFESTVLWPEKTKVFGIVGAGGVGKTTLATEFFSKRRS
NYNRSGFLYDVRENAAKGSLPSLQRKLLKQLTELDLPIDNIHEGTGMLVRHLSSSHILII
LDDVDEASQLEAFLPIKDIVNPNSLILITSRDKKVLKKTKIAEASIFELEGLNRQHSEEL
FCFHAFGQPHPQPEFADLAYQFITTCNGLPLSLKVFGALLFGEKERSYWEETLNRLHHLP
PEIQERLRISYDSLNPEERQIFLNVCCFFIGEDRDTAARIWGSVGLRNIENKCLFKTDSG
YKIQMHDHVRDLGRSIAEEEEIMRRVLWHHTTNNIDDLLERSSRVIAEVRGIKMVNRADL
TVNSQIIMKCSEMSWYKRWSEELLGNCLRYLFSNFNLRGISNLQLVATKERYLERILRRA
QSPQLMWLCWYNCGYSCLPSWIPMESLRVLDVAGENLKLLWQHESQAPLQLRELNICAPL
LSFPKSIGQLKHLEKIAIFHALFKTMPEEFCDLPSLKYLELRCCSEMVLLPDSFGTLKNL
QHIDLSGALSLQMLPNSFGNLTRLKHLVLRGCCSLVISNGAFGNITTLEHIDLSGCINVK
ELPSQIAYQRSLKKLDVCKTKLSKLPSGIGDICKLEALELGGEPLLEMLPTLLGCLKSLK
ELCLLNCSNLKCLPDSFGLVSQLIELKICRCGIEYLPRDILGMKNLEILIVEDCPLRELP
FRKAEGECDLLDDKCMLKLKQLVLARTQISDVFFHEGVCPNLQYMFFVESFELRGIRGLC
HLAKLQFLYVSPSLNVEALPAIQHHLIPIKEGDVTLSGWADALLTFGRLTNAMTYLNKCH
EIGDAKDLNHLIYQWLLLRRAAEREDEEQHRRGFSTSRLFMSRGA*
>PmNBS-LRR58
MASSSKSASTSASTSTADDNTYYAFDVFLNHRGSDGYTIASHLYDRLTEYQLRVFLDKEE
MEKGEELTPQIEGAIRASRVNIAIFSPEYCQSDWCLKELALMLECKRAKETTILPIFFHV
EPSVVRWAQGKYGKALRRLQNKKNSDSQPRYDPEIIREWKKALRKVAGMSGFALEGDKSY
NGHESNLLKDVVEKVLKLVPKPPPNFCKYQTGLKEKVEHFEGRMLLHQHESGKAKVVGIV
GTGGIGKTTLATEFFKLNKEEYRRSSFLFRVRENHSSGNLDKLQRQLIKDLTGRKDVEIN
SPEDGTSLLERHLPHWHALIILDDVDDVGQLDKLLPVLPEKGSLILVTSRNKTVLKKWDL
IEDPFIYTHEGLSQQQSVELFCQHAFHRPRPPDKVFEHLVNKFVNACGKLPLSLCVMGAH
LYDEKNPKHWKEELRKIPKTLHPKIQDILKISYQSLDDEEKKLFLDVACNFVGQEKDTAM
MIWEHSGWAASRGLESLLNKHLVEVEVDAVWKDEVRYIGGQLQKYSTECMVECIRMHDHL
RVMGRSLADKEPSLRRIWRVTENLSDLSSVKRGRVSAKRDRRVRDHRGSSRVEGVFNVEQ
PPQLIVLRCYDCPDSSLAPNISTKKLKVLHIEGSNLETLWHLESQAPRKLRELYIAGSRL
PKIPQSIGQLRRLEKVVLRSEEDIVSFETLPDEFCQLKSLKHLELHEKGLKALPKSFGNL
SSLQHLNLAGCTCLGKLPVSCRNLTKLQHIDLSSCMKLRRLRRSFGNLTNLQHINLSYCQ
ELKRLPDSFGNLTNLQHIDLSDCEKLETLPNTFGNLSCIKFLSLQGCGDLTIASEALGNI
STLEHLNLTECPAELPPQLTSQQFLQELYLSSSELPEAIGTLSNLKFLFVESFDLKRLPP
SFGALRSLEELEFEGCRFKCFPDSIRMLTQLKKLALRSMDLKRLKITEWISGLPTTLETL
EIRWCTKMKELSGLERLESLKDLQISSCGGLKRIHGLAQLTKLQTLDVSMNDDLEELPGI
DGSQSLKEVNALHCPKLKREYREFTENLICFE*
>PmNBS-LRR59
MMLSYLESFGVEDHLLQRMDMFNCRKVYSRFDGLVEGLIPKVQELFLLEQRRPRKQQNPI
YEQFLNILNNGVALVKKCEKTSRFNVFQKLRYASQIHQLEKEILDLVRYQMPVQLSLDVT
NLVTEIKHIRQLSDQSMDERMVNEAIVAKLTNDPLKNAMMLQQMGSDDMLDGDLEEAPAC
SYNGSVKSDFIVGLEENIWNLKRILLRRDVSVVGVQGMGGVGKTTMALALSDNQEIKGAF
RNNIIFITVSQSPNLKVILETMWEKIVRRKKPVFQSVEDAHRQLQQQLLRQAKPTLVVLD
DVWSRANLENLIFEGEGYKTLVTTRIRSIIPTATSTQIYELPVLDDANAQSLFCFWAFGQ
KSIPTDADEHLVKQVQAECKGLPLALKVIGSSLRGESRPVWESAKNKLLNGESISDYHKE
GLLRCLESSIDVLDEEVRECFLDLGSFPEDRKISVDALLDIWVYVRKMEWHDAFVILLEL
ASRNLLNLTSNLRSCAINYGSTSELYFSQHDVMRDLALYLASRDWIVNRKRLFMPKKEDG
LPGKWELLKDQAFDAQVVSIHTGAMEEDQWCEMNFRQAEALVLNFSAGSYFLPSFLSSMT
KLKVLIVLNYGSKRATVNGLPSPSSLPQLKTIRLERLNVPSLQEQSKLFQNLEKLSLSLC
EGLGNMSRFNTTQSSLKLPIMLDFNLDHCCDLDELPSDICDMSSVVNWSITNCHLLQKLP
DDMEKLSSLRMLRLSACLGLKELPASIGKLGKLEYLDISLCECLKELPEEIGQLKKLQVL
DMRECSRLRKLPKSVEGMKSLRHVICDEKIGQQWLRVKSSVLNDLKVEIVDAHFSLDWLD
G*
>PmNBS-LRR60
MEQAVITTLAEKMASMLADKLFQEVSLVIDFKDDFEFICEEVNSINSLLNDARGKTASNS
IVNWVDKVQDFLYDAVYLIDEFEDRELNFFNIIIFKYQMGCRIRALKERIKRIHSSAKYL
KYVTSVLDADVRLHAFNNAYDFEELYSRGKRNALLNRCQSYTVGMSVEVKCITKWILEDD
GYGVIAVVGMGGLGKSHLVENVFNSPEVRKGFDHLVWLTVSPKWSVIKLLLVTGRHYLRL
GRLSKLSKEELAARITSHLHEKRCLFVLDDVWDKGAWEKIGLRLSPDRRNKIVVTTRDKD
VAGQIGYSQKETRRIHKMQYLSDDDSWALFRFHANYPVTTLPPNFPCILTSTSPQDPLSE
KGIKSNQPSDQEPDQLTSIAYRIVKKCSGLPLAVKTVAASLTRLKTVPNEWESTLHHLNA
LDRPDEGEGDAALVMHSLRLSYQALPAHLKPCFLYCSAFPPHSQIKSEYLVHAWIAEGFL
STSTRDADAGDAIEVGRSYLNKLINLCMIEISRVVSDGRVKYCRLHDFLHDLALLESSKE
SKCLLEPGKELKEVPMDKCKGVRRISLIKNEISKISDQASLPCPGLRTLLLWNNTELKLI
PEKFFDNLKYLVVLDLSQTCIEKLPTSIGNAKHLKLLNLSETKIKELPESLSGLKHLQYL
DVSGCENLSSLHLGIGGHKYMLHLNVKGCKNLKTLPAGISKLIYLRTLKGAPVRHESSTA
TTPDLKWTDLRGLIRLQNLSVTLIDPQYPSASASQSPGSEGRNGLEGTFGGLTDMRALYF
RNSINSARGLSLPDDTQNMKRLERAHLCNCVVPTWMFHLQSLMVLVIEGDHTNAEYEGLQ
KIPNLKKLHLSHNKSCTEFPKEFEEPGAFPKLEKLMIEDFISLEKFPSLEKEVKIPSLGK
EAMPMLNHLLMKNCSLEKQMPLELPTRVKVEVLPNKPAPEEGAD*
>PmNBS-LRR61
MAAEFAIGEASGVATNVTNAIIGALYQQLKDVRDMEENLEHINTELARMEQSLRDIQTQF
EDQQKKLPETVEGCLGRIAKELEKVKDLKNRANRQRARCGGCCLFFSPKIPADIREWKTR
FNELFRQLDSDVSRAAHTAQIVGSAQPQAEVRLQPLPDSGFVGSGIEAAQQQLLSWLNES
DSQARVIGVWGMAGVGKTALLRLIYNNCQKKVSTSFDLVIWHTISQKYEIDSLQDTIAEH
LSLDLKGISSVETRKMKLYGSLENKRFLLVLDDLWSSINLSEVGVNFGRDKNSRVLISSR
YRDVVEIMAEKEYCMMIRPLSKDEGWELLQKTAFKSGAAQDKNLEVIARQVASECKGLPL
AINTVAAALARKETAEEWTRALDLMKNADPSFPSTHKTIEAELYQKLRWSYDDLPNHDLK
MCFLYCAAFPEDAKIDVETLVEMWTAERLVPRKGKTYFMDVGLECIQALVDRCLIEYVDA
EKREIKVHDVLRDMAIYVGQGEENCLFQAGQRLQHFPSEEETRDCKRISVLGNEISDLPP
DFKCPTLVSLVLAENRKLKEIPEGFLVNCMSLKVLDLSYTSLETLPTAVGQFGQLEFLNL
KGCDELKGLPNSICDLSHLQFLNLEDCESLDFLPDKIEELKNLKHLTVSGSGVRVIPHQI
SQLTSLNKLVLPVQSTPMFLEDLTNLSNLIELDVTVKPEIKGGSMSKWSKMRKLRLRFEW
GEDEKRDDAALDILPQNMQSMEELQSLELEDYQGVSLPTSICQFQNLKNLDLRRCMNLGS
VVCNAKTMSQLQTLYISYCSVLKTLRMEELPNLRELNIRDCAELKELFMESGGCFPQLEK
LSLSSLRSLESIVCNAKTMPQLHSLQISDCGELKTLRMEELPNLRELDIEDCAELKELFM
ESGGCFPQLEELSLYSPCSLESIVCNAKTMPQLHSLRISDCGELKTLRMEEFPDLQYIRI
YECPELEVEIGSLPMLKELRLAGLEKAESIARPSSVWNSDTMPNLEVVQITGCPLLRRMP
REMEKLPKLKEIVGNLDWWDGISWENDNVKSKLSHLFKEFGRGEVEEREGGGEDDHQD*
>PmNBS-LRR62
MEQVLETVPPATSMIYDVFINHRGPDVKKTLASLIYHRLRNRGLSVFLDKNEMNRGEVIP
SAIRNAIQTAKIHVAIFSQSYAESTWCLEELNLMWESRNKGRSSIITVFCDVEPWNLRRE
KGSYAQFFEEHKSKGRVSEEDLKKWKDALYNVSWISGIEFSTKESDYGEFLEDVAKRVFD
LEQSKSEPVEVVKDQVGLAQAAEDIQSRIRQAEKDFQIKNLSPNNSKVTVIVQIVGMVGV
GKSTLAKYLYQKKRSEFTASCFVNDVSKQEILPLLQNLHLGLFGNCDLQRFTDASKAKSI
LRKHRENRSSVFLVLDDVRGAAEKGKIVSLLDMEVMAPGSLVLITSREKLLLEGTCAELK
LDNVKTLVYEVKPLEEEHARELFCRYAFAKSTPPVEFKDSVVQSLQICGGLPLSLKILGG
LCFGNCDKEKWKRQLRVFSKTPPKDIIDRFKESYEALDTEEKKVFLDIGCFLVGEEHKSA
IQVLKGLYANLNIEEYIESLRRKCLVDDPMIGYNHSGPSLGMISMPDPLSRLARDIARKE
FSTHDHPQRFSCSKDIKTMSKMASEFRTWGIRFSKTPAFRKGKRFNTKGVRLFVAERGVD
LSSFFHSWDMSGELVWLRLPIQSLFRFPKSISLQDLRVLELAGQEDHLRHFFRNFLYDED
RRDLNTVDAGASTSISRPAHTSSIFRFWQSGVSIFRTWLQPSIPQFLERRVPGMEALTAL
ELKNITSLQSLPIEFFRLPNLTQLDLSGCLSLTKLPSLSNLLKLEFLNINECSNLETLNV
EGLTSLKEIKALGCWELKKIGDLNGQKQLNCLYISTDNRRIWDDICKFLRSPPHEKPSAA
IFSGRRRSDEGVINPEMIHKIARVENLRKPEITIGDIHSYGAIMVLFIRDDAHNEARSPE
FSVTIKQSHNGSSGSALEYRTARANRGGRFVNVLIFPVFKEGKSGIDVCCSHLDSILEGR
VVMVDKDADVPKVCEEIMRVYL*
>PmNBS-LRR63
MANLTISAQGSAASSSMASSSATTSCTPWDLFINHRGADGEKAARYLYRRLTSHGLMRVF
FDKEEMEKGQNISRQLTEAIGGASVYIAILSPRYAESWWCLDELELMVESGKAIFPVFYK
IQPSLVRYNVKDGAYADALRDLAKKTTPDPKTGEEKPRYSPDKIQKWRGALSTVADLSGC
EIRDKDDEFEELDNVVKAVLKMIPKPLLSVADYPTGLDLKVAEYESFEKRALSNHECCKV
VGIVGVGGVGKTTLAKELFNLRRSVYDKSSFLFDVRQNPKTLVQTNLLEAFIGKNNCKIQ
HPAQGLGILLRYLSSVHGLVVLDDIDDASQLNELLPIRDILGPESLILVTSRDKHVLTSS
GVLESSICYLKGLSKSHSKELFCRYALNQLSPSPEFADLVKRFVKSCDGLPLSLKVFGAL
VCGRNESYWQETLGELEKVLPGTEIQQSLKISYDKLSSVDQDMVLDIASFFIGEKRDLAI
RILGSRGIKNLQDQCLFEMDAENCIRMHDHFRDLARNIARGLGTRRLWQQSTKDIDDLLQ
ESSRIMTEVRGIWMLGCEADIWSSWSSCSQGRKPRRKRKRDDSRFCGISNLQFVATANGY
YLEPILDKTRSPNLRWLRWHNCPYPCVPEWIPMENLRVLEMAGQSFKSLWKEESRPPLQL
RELRIENYSKFCSSFLNCPKSIGRLQYLENITIEAPLKSLPEEFCELRSLKYLHLAYCSE
MISLPDSFGRLTNLQRIELRRFSSLRMLPESFCNLTRLKSLDLRGCDKLILSSATFGNIT
TLEYLNISGCLNVTELPPQIEHQRFLKELYMQEANFKELPNWIGNLCNLEALSIGSDSLE
VLLPLSLSNLRSLKNLTIDGARTLKSLPNSFPPLSQLEMLHIQECGIEHLPQELLKMNNL
LYLKVYDCPLLELPFKKIEAERERGRELNKLESFHDDGKCMLALKEIFLYNTEISKAFFP
ECVCPNLQRLSLVNCRKLTQIGGLCGLSKLQHLDISGCVMLEELPNLEMLISLEKFKASG
CKRLRRRKKLRVT*
>PmNBS-LRR64
MAQESSSLSNAMAVVTGAAGNVAADMINKSLVAPIMKQLDDVIHMDRNNQFLQGKLDRMK
NLLQCISIRLENKETKPHDGIAYCLARMRDAVQEAKNLSAQAEEKQKSLYWVLYRLSISG
QITGLNAKFDELFKELVLDFSILEKAQRISDRPLPDAFLQPEQNGDFALLGFENAKTQLQ
TLITEKAPQVIGVYGMPGVGKTSLLQEAYNFYKASDVFDVVIWLTVSRFYTISALQDRIG
KSININFSTADDNDTKKMALSANLKNTKFLLILDDLWSAVDLKELGVASRNDKGSKVVFS
TRDREITLREADESMEVELLSKEDGWRLFERVAFRGSDAEGKIKECAKEIAEECKCLPLA
ITVVAKAMRAKKTLDEWKTSLYQMKHSFFPYTHVSVDKELYQKLRWSYEELAQTPKLQLC
FLYCAMYPEDEKIWVDELVRVWIAEGFIEDMQLGHSYVKLLIYRGLFQSVNPEKQGVNKP
VNVWKKRFITVHDVIRDVAINIGEQQNSYFCRAGLKLSAIPDRAQHCQRVSVRCNKIESV
REEILCTQLVSLFLSTNPLTCNVQGSFLNNLNSLRVLDLSNTQIESVPTSLPELRVLDLS
NTQIESVPTSLPELRVLDLSNTKIKSVPTSFTRLEFLTMRGTCIKELPSQIGKLSDLEFL
DVSECKYLTSLPEEISQLRSLRRLHLSMGMENAVTDPKNVMALRGLKNLTELHLYLFFKF
EEHGKMETIMGSWVEMRHLYLHYNHMIPSKSNLPEGMQRMKNLQTLVLYDYRGTRLPDWI
CEFQQLERLELDSCENVEKLPLLGGLPSLKFLKLRKYYRVRDLEIGSCGFPKLEMLHLSE
IPKLRSIGRGVLEEAALPNLRVLKIKKCPLLRKLPIGLEKLPHFKALYGHKISWWEKLIW
EDHNMKICLDKLFREI*
>PmNBS-LRR65
MASSSKSASASASASASASTSTADGNTYYEFDVFLNHRGSDGKTFASDLYDRLTDHGLRV
FLDREEMETGEELTPQIEGAIRASSVNIAIFSPQYCESSRCLNELLLMLECKRTKGSTIL
PIFFHVQPSVLRWTTLRSLQNNKNSDPEIIRKWKDALHHVAEISGFELEWEWSYKGDESK
LLKDVVEKVLRLVRKLLKVSIYPTGLEEKVKDLEERVLLHQHESAKAKVVGIVGLGGVGK
TTLAKEFYNRKNKEYRRSSFLFHVRENDSKGELKKLQRGLIKELSGKGEEIYSTDEGIPL
LQKHLPRWHALIILDDVDDIEQLRALLPVLPAKDSLILVTSRDKSVLQNWELIEDPFIYT
LEGLSPQHSVELFCRHAFRLPAPPDAAFEQLVNKFVDACGKLPLSLCVIGALLHGEKNPD
HWEAQLLKIRETPPTEIQKILEISYESLDDEERKFFLDVASFFVGEEKDTAMMIWEDSGW
AASLGLDTLRDKHLVEVEVDAVWKGGVEYFTGGWLQKYSRECMVECIRMHDQLRDMGRYL
ADKKPSLRRIWSVTENLSDLSPVEGTRDSAERGRRVAELRWRALNGPDLPCSPGSCVEGV
FNVEQPPQLILLRCYNCPDSSLPPNISTKNLRVLHIEGNNLETLWHLESQAPRELRELYI
DGSRLPKIPQSIGQLRCLEKVVLRSEKDILSFETLPDEFCQLQSLKHLELHDKGLKSLPE
SFGDLSSLQHLNLAGCTCLEELPDSCGNLTKLQHIDLSSCMKLPLLPDSFGNLTNVQHIN
LSYCQELWLLPDSFGNLTNLQHIDLSSCDQLETLPNTFGNLIRLKFLSVCACPWITLSEA
LGNISTLEHLNLAECFAELPPQLTSQPFLQELYLSSSELPEAIGNLSNLKFLFVESSDLE
MLPSSFGALRSLEELEFEGCRFKCFPDSIRMLTQLKKLALRSMNLKRLKITEWLSGLPTT
LETLEIRWCRKMKELSGLERLESLKDLQISSCRGLKRIHGLAHLTKLQTLDVSMNDDLEE
LPGIEGSQSLKEVNALDCPKLKRKYQEFTENLIFFE*
>PmNBS-LRR66
MLDEVVESVLKRVKKTKWHVAKYPTGLNEKVKDFEREVLKQPQHSRKVQVLGIVAMGGMG
KTTLAVEYFNRKNSDYNKSYCLLDVRENARKSSLHSLQSKVLKGLTQENENIENTHQGTG
ILKRYLRDCHVLLILDDVDHEDQLDAFLPVKDVLRFDSLVLITSRDREVLRKSGVEESSI
YKLKGLSTKHSRELFCSYAFCKPYPLKGFEALVNEFIEACQGLPLSLKVLGALFLGRNDN
KSFWRDTLSLVHQQLPDDIQKRLKISYDVLNKKEQEMFLDIACFFIGEKRDITMRIWDDP
SRKGSLGFQNLESKCFVDVDSANCIHMHDQLRDLGRGIARGELPHRFSDPAENIHDFMQQ
PSGVMEVRGIRIFLNNDTDLSRQRSGDLFGNRVMELHNRLQNTRYRFLGIGITHLQLIQT
RGHLLGHILRRAHSPNLLWLSWYDCPYSYLPSWIPVKNLRVLKVYGTVFKALWQGRSQAP
IQLRELEIFGKLSKIPKSIGQLTHLERIFFSDVSFQKLPKEFCQMRCLKVLEFETCPNLV
ALPDSFGNLTNLRHLQLSECGSLERLSESFGNLTKLEHIELSGCSSLQWLPESFGNLTNL
QSMKLSYCSRLERLPESLGNLTNLQSMEVPACVSLVRLPESLGNLTNLQSMEVPACVSLV
RLPESLGNLTNLEYLNLSDCFRLESLPESLGNLTNLEYLNLSDCFRLESLPESLGNLTNL
*
>PmNBS-LRR67
MALTVASASPFICNMILSVMALTVAFAFPSMSNITLILCIVASIIIMALTLASASTSSSA
SAPSNSASTSSSASAPCNSASTSSSASAPSNSASTSSSAYAPSNSASTSSSASAPTNSAS
NSSSASAPSNSASTSSSASAPSNSASTSSSASAPSNCRYDVFLNHYGDDVKNTFASHLYR
RLHSHGMQVFLDQPEMERGEKIVPQIEGAIATASVQVAIFSPGYAKSRWCLDELVSMLRS
MESGAATVIPVFFKVEPSAVRWTDAGAEGLYAEAIAQHEEDKRYTPERIALWRDVLKRAS
HISGYELKRCQGDEGKLVDEVVRQVLKKARLAPLHVATHPIGLDEELQDFERTVLLEKQQ
NRGPPIILITGSGGVGKTTLVKEFFNKYRSDYERCCFLAEVRDSAVRNNLTSLQGQLCKD
LSGETLEMRNIPEGIGKLEHYCSRSQSLVILDDVDSNDQLDALLSPLKNRLPSSSLILVT
SRDKSVLSKHAGIEECPIYHMKGLGPDHSQQLFCWHSFNRPHPAEGYEELVGRFLDVCNG
LPLSLKVIGSLLRFESPEFWEARLRKLTQVLPLEIQNTLMISYDSLDDQEKEIFIDSACL
FIGIKAETAIRVWFGSGWEGSLGLQTLQNKCLVEVDSKGCIKLHDHLRDLGRNLADKGPL
ECGSRMWCATDNCFRNVRPQSTVRGISMVPQWSDESFQSLGELTNDIDADVNRLQLLSLG
ELSNDIDVDVNGLQLLRAPVDCLESLFKRMRQPKLVWLRCEIYSHVSLPRWSLLNNSESS
LPSWIPLKDLRVLEVVDRIAWDRFNRDPIPVLGTLWPENKAQLPLQLRELNISAELWQLP
ESIGLLKYLEKIELHNFQGTLPKGFFYLRSLKYLKLRAQNRSMNHLPESFGNLKSLLHLD
LSESEYLQMLPSSLRNLTQLQHMNLSRCKGLQMLPPSLGDLRELQHLDLSWCGGLQMLPP
SLGDLRELQHMDLKGCLNLKTLPESFMNLIRLKYLDLSYCCALTLSGEIFGNIGTLIRLN
FSYCHKLEELPHQVTHQQYLKELILDGSNLKELPSTVGNLGNLEILSLSHTLLQTLPHSF
GKLKNLKELKLCVWELDNFLDFAGQLKQLTSFSISESPISEVPFASVDMVQAGGRRLLDN
CMLRLKSLDLSSTRITEISFGGGVCPALERLDLSSCNNLVKVGALPTSLTSLRLWGCRAL
RNITGLRDLKELRVLSMGDCREVEELSILGVWELNNLEDLILDHCPISVVPFASVEEVQG
ARGLSDSCIHNCMPRLKFLDLEKTRITEISFDEGDCPVLQYLNLNVCFDLVEVGALPTSL
KSLCLTNCSALKRITGLSGLEQLERLEISGCGSIEELPGLETLISLKELDIDKSMETIRA
LAEAANHRVKIRS*
>PmNBS-LRR68
MWEKIVRRKKPVFHSVEDAHRQLQQQLLRQAKPTLVVLDDVWSRANLENLIFEGEGYKTL
VTTRIRSIIPTATSTQIYELPVLDDANAQSLFCFWAFGQKSIPTDADEHLVKQVQAECKG
LPLALKVIGSSLRGESRPVWESAKNKLLNGESISDYHKEGLLRCLESSIDVLDEEVRECF
LDLGSFPEDRKISVDALLDIWVYVRKMEWHDAFVILLELASRNLLNLTSNLRSCAINYGS
TSELYFSQHDVMRDLALYLASRDWIVNRKRLFMPKKEDGLPGKWELLKDQAFDAQVVSIH
TGAMEEDQWCEMNFRQAEALVLNFSAGSYFLPSFLSSMTKLKVLIVLNYGSKRATVNGLP
SPSSLPQLKTIRLERLNVPSLQEQSKLFQNLEKLSLSLCEGLGNMSRFNTTQSSLKLPIM
LDFNLDHCCDLDELPSDICDMSSVVNWSITNCHLLQKLPDDMEKLSSLRMLRLSACLGLK
ELPASIGKLGKLEYLDISLCECLKELPEEIGQLKKLQVLDMRECSRLRKLPKSVEGMKSL
RHVICDEKIGQQWLRVKSSVLNDLKVEIVDAHFSLDWLDG*
>PmNBS-LRR69
MASSSSASTSYSLPPWDVFINHRGPDVKRTFASYLYRSLDSRGLRVFLDKEELEAGQNIP
SQIQQAIRGAAVHVAIFSKTYAESTWCLDELVLMVESVQSGKIILPVFYKVQPSVLRHTV
KDGTYAHALRELEEKTAPDPETREEKPRYNSDSFRKWRDALSFVADISGFVILDDDDEGE
LLDKVVESVLKSIPKPLLYVAKYATGLNQKLEEFETTVLQKQETERVEAKVVGIWGVGGV
GKTTLAKEFFNLRRSHYSKSSFLFNVRETIKTKPVNYLQSKLLQDLTDRKQEIESGDEGV
EILRKSLSSCHAFIVVDDVDDASQMDALLPFRAFLNPDSLILATTRDKHVLISSGVLESS
IYNMKGLSQLHSTELFCCYALNQPSPSQEFAALTDRFVKACDGLPLLLKVLGALVCGRCE
SYWEATLDRGLSNTEIEKSLKISYDSLSSDDKQIFLDIASFFIGKKRDVAIRIWGLPGFQ
NLQDKCLLDVDAENSIRMHDHIRDLASNIAQRLGTPRLCQQSTENIDDLLRQSSNIMTQV
RGITMRGCHLHEWSPPRRSEMSIPWRPRWLYKVFGEKHLFNDSPSCGISDLEFVATEDRY
LKRILKKARSPNLRWLRWYKCPYPCLPSWIPMENLRVLEVAGDSLETLWQKEPGPPLQLR
ELRIWAGSSFSKFPKSIGQLKYLEKITISPQYQNMLKSLPEEFCELSCLKYLDLKNCEHI
TSLPDSFGRLTRLQHINLAGAKRLRTLPEFFANLNQLKSLDLNRYYKLAFSGTMLANITT
LEYLGISGCFNATEFLTQLEHQLSLKELHMGGLWSEELPSWIGNLCNLERLHLAHSKIEH
LPRELMKMNNLLYLEVRNCPLLELPFKRIEEERELNKLESFHDDDKCLFALKEIQLIRTD
ISEVFFSGCVCPNLQSLYLSDCKELTQIGGLCGLSKLRELDISWCGRLEELPNLKMLISL
EILNVSKCKKLRNIPGLGQLEKLRELSVDRCKEMLELSGAQHLMLLKRLFVRRCPKVRWG
EGELEQLRQRGVYVTIDL*
>PmNBS-LRR70
MDASGASCSSAADPINSCSHGVFINHRGPDTKKTFASYLYRRLLIHGYRPFLDQEELEVG
SNFPSQIVDTIRSASVHVAIFSPTYAHSPWCLRELVLMLESNAPIIPIFYHIDPAALRWT
HQSTGGVYAEALNQLQLKKTVDPQTDEEKPRYDSATLQKWRKALCDVADISGFDLKGKFN
GDEGLLLDEVVKRVVELMAEKTQLFVAKNPTGLDDKIENFETTVLAQQHTGEVQVVGIIG
LGGVGKTTLAIEFFNRKKSQYNKSCFLSDVRENARISLHSLQSQLLKDLFDVDRQIDNIH
QGTEMVRQLLSSSKIFLILDDIDHVNQVNALLPAINVLHKDSLILITSRDEGVVVRSGVK
ESSMYRLTGLPYQHSQELFCSYAFCQPYPHPEFEKLVKKFLLACDGLPLSLVVFGSLLSG
YNDKSHWEAILRRLELPNEIKIKLKISYDELSHEEQQIFLDIACFFIGKNKNGAITVWNA
SRWEGSLGFKNLQLKCLAKVDDKNVIHMHDHLRDLGREIAETEFPRRLWRPTGNINDGLH
QQSSVIMEARAIRMLPQGNSIERLETSSQMLSCYQGNFLMELCISLCNCFLGFDAMNLKL
VEAEGHLLDRILRVRSPNLIWLSWRDCPYKCIPSWITTKNLRVLRVEEGVLETLWQGKWQ
APLQLQELEIINASCLSSIPKSIGQLEHLERIVIDSSSFAKLPNSFGKLTNLHSLYLPRC
KKLERLPDSFGSLTNLHSLDLRLCQKLERLPDSFGSLTNLHSLDLGRCDKLERLPDSFGS
LTNLHSLELRGCEKLERLPDSFGSLTNLHSLDLGWCEKLERLPNSFGSLTNLHSLHLRGC
EKLERLPDSFGSLTNLHSLELGECEKLERLPDSFGSLTNLHSLALGWCEKLERLPDSFGS
LTYLHSLDLRCCEKLERLPDSFGRLNNLHSLDLRGSWKLRRRLPDSLGSLTNLQLLR*
>PmNBS-LRR71
MSGFICVSIEKTIKQILYHIDKAVRCKDELKPLRGLVTRIEAITRQIQHYRLVITWKESK
ESEVRGWVKGFNKWLNELDSLLQQAYGMAKQCANTGALRDQMSENITGLTSKIVERLNSL
SPSIVEARTKGILANARNITPGWQTVTASSATTAYFSSGWQGVGNILAPSTSSATISQAA
TISQDDHDTSATARMKLIDEHFIVGQKEALEKLEDWVIKDEKTKFIGVHGKPGSGKTVLL
KSLFNSKKVRSHFRSNGFLLWLTISKSPCFTSLRNKLWTQIAIQDNVGTVKNINEQHVEI
WIAVQNDVDLIKNVNQEEVKKRANDALQRSEGFVLFLDDVWNGDANSLLTELGILQTVNN
DSNSKVKVIVSSRNLATLSNMGITDERKMPIRDLNEHDSWKLFARHAFPNNDRNPPEKEQ
GKFVCHMCGGLPLAIKVVGRAMEGSTQAKQWRWALQRLSNAESVYDCRLKFSFEVLGNEG
IKMQCCFLLAAAASLEDEIIFARHVILLWAGEGLLSGKMAQEDSYDPFEMGWIYLNVLAD
RCLIEPMMRDHDGRVICFRIHHELRNLAIQIANEEENFYGPMDGKLSVLNADKYSGCIRI
FVRNKELSSLDQSFSAPQICSLFISENRGLEKLPEKAIGSMTSLKFLDLSDTKVQSLPKS
LRSLTQLVCLRLLWTRIKILPASLTTLVNLEILDLSFSNIIELPADFHKLRSLRYLGLSH
CKDLQYLPRGISQLTSLQYLYMNECDSLWKSTESWGKWKQVASISDLVRLTQVKWLEVQN
NGAAFDENIDEKSAGKIIPLETLRLTLTGMKTLPIIMTQMQKLKRLALKCPDLDRMEFIG
IRNKKFDDFQNLSYLILFDCGMLWKLPDLHNLKNLQRLEIIACRKLKEFPEEFAKKGAFP
SLKIFSLIRLEKLEKLPITGREKTEGDIEEGAMPALQIFTIMECPALKILPPGYLKLKSL
QKLRIYSCPMIAEDGEMKEKREMEW*
>PmNBS-LRR72
MDVVTKAAGEVAADVINKSLVAPIMKQLYAVIHMDRNNQFLQGKLDRMKNLLQCIPIAFE
NKEIKPHDNIAYCLARMRDAIQEAKNLSAQAEEKQKSLYWVLYRLSISGQITELNAKFDE
LFKELELDLSILEKAQRISDKPLSDAFLQPEQNGDFVVPGFEKAKTQLQTLITEKAPKVK
VIGVYGMPGVGKTSLLQEAYNFYKVSDVFDVVIWLTVSQFYTISALQDRIGKSINLNFSA
ADDNDTKKMALSANLKNKNFLLILDDLWSAVDLKELGVPSQNDKGSKVVFSTRDEEITLT
EADERMKVELLSKEDGWRLFERVAFRGSDAEGEIKECAKKIAEECKCLPLAITVVAKAMR
AKKTLGEWNTSLSQMKHSSFPHIHKSVDKELYQKLRWSYEELAQTPKLQLCFLYCAMYPE
DEKIWVDELVRIWIAEGFIEDMQLGHSYVKLLIYRGLFQSVNPEKQGMGILVNKPVNVWK
KRFITVHDVIRDVAINIGEQQNSYFCRAGLQLSAFPHTAQHCQRVSVRRNQIESVREDIL
SKQLVSLILSTNPLTRNVQGSFLNNLNSLRVLDLSNTQIESVPTSLPELRVLDLSNTKIK
SVPTSFTRLEFLTLRGTCIKELPSQIGNLSDLQFLDVSECKYLTSLPEEISQLRSLRRLH
LSMGMENAVTDPKNVMALRGLKNLTELHLYLFFKFEEHGKMETIMGSWVEMRHLYLHYNH
MIPSKSNLPEGMQRMKNLQTLVLYDYRGTRLPNWICEFQKLERLELDSCENVKELPLLGG
LPCLKFLKLRKYFNVRDLEIWSCGFPKSEMLHLSEIPKLRSIGRGVLVEEALPELRVLKI
KKCPLLRKLPIGLEKLPNFKALYGHKISWWEKLIWEDHNMKICLDKLFKEI*
>PmNBS-LRR73
MAVAKVADAAIGVGMGVPTQILAEKGLELVGHVFYCKKLAKKLEKTASWLMTSINEYVER
ASNPNFSDLSAPRLQRYKEFQDLLQRAIDRARKTEETNMLAVHEMFNNANEIHEYLEKID
DFIRNEGSPNLALDSQQLREEVRILREMVQRLERLILQKSSPIQTNIDGIHGAQAAERSN
SFNSQVPRMPEEASGLYKRIVEVKQILNQRDANIVGITGMGGSGKTTLASALCHDPGVKD
TFQNNIHFISVSQFHGNENGVCEILEIMYRSIFPGEKPKFQTMEYGHTQLQNNLNGNAHP
KTLVVLDDVWPGLIVKNLLFIAEGYKTIITTRHNSIIQKIHGRVYEIPVLNDADALSLFC
FWAFGQASIPPTANGDLVREVAAECKGLPLALRVIGSSLHSKPSPQWKIVKEKLSKSETI
SKDYEAELFGRLKTSIDILSEKERRCFLDLGAFPKGRRFGVCSLLDIWIYVREMTWLEAF
DVLSELASRNLMHLKGLTGYGEGNAALDYDCASELSFSQHDVMRDLALHLSNQDSNILCK
RLFMPRKGANIPTEWLSAAQSSSAEFVSVHTGEMKEEDWGQINFPKVEALTLFFDAKQYC
LPTFLQSMSNLKVLIVYNYSSQRVTLSGLPSFPSSVQIRSVLLYKLIVPSSFYENCRSWE
RLEKLYICLCGDLVNITPVDKDKESEALNFPKLLEINFDHCSELTELPIKLSNITSLQML
SVTNCHLIKNLPVDLETLSSLRVLRLSACTSLSRLPPSISKLAQLEYFDISCTSLQDLPA
EFDHLRNLKTLDMRECSGLKKLPNVKPRSLKHVIIYETEKESRAAWSSIWVAVAKSYSLD
WLYDH*
>PmNBS-LRR74
MASISSASTSAPHPCDVFINCSSSDDSSTFVSHLYDRLVTNRFRIFLGNGEGFDSEQTEN
AIRTAQVHVPIFSPLYAKSIRCLSELLLILESRAIIIPIFYHVTPGMFAQALRNLEEEKV
YDPQTHDMRLRYESNTIEHWRNSLSHVSSLSGFELDAYNGDEGELLDELVNYVLQKGKKP
QLHIAVFSTGLNEKVEDFEKKVLLQRNEPGKPSVVGIVGSGGVGKSTLAKELFNRMSSTY
SRSCFLFDVRESANRGSLISLQKRFLKDLSGYDGQIDNIDEGVAMLKKHLSTSNVFLVLD
DVDHPDQVEALLPDKATLCSDSFILITSRDKGVLASLGVGDESIYKLSGLSEQHSRELFC
LHAFDRPYPRPGFESMVDDILEACGGLPLSLKVIGTLLYAESREYWEAQLHKLQRILPND
IQSSLRISYDSLHSEEQQIFLDIACFFIGEDRDKAIRIWNGSGWKGLLAFRNLENKSLVE
VDSDNHIRMHDHLKDMGRDLAEYEPMRRLWRPVDSIPDEVSQQSSVRGIHMAQRSGQSLE
GPVELGNRFINFTLSNAVVDMTNRFISSIFGNRFVDIGNRSTRDESLLDLHRLQLLRAKG
DCLGSISKGLSNSDLVWLRWDMYPYTSLPVWIPRKKLRVLEVTGAELETLWQDESEAPIP
IQLRELNISSTRLLRVPESTGQLRHLEKMDLSWCRNLQTLPSSLGNLANLQYINLNGCLR
LENLPDSFGNLSRLQYLSLAGCSSLTFSSITFGNIRTLETLDLSNCRRMETLPLQVTVQR
YLKELNLKHTSIIELPIAIGNLGNLEILRLQCPSLEMLPLGGLRSLRELTLHFCNKLRQL
PESVGELTHLTTLIIHYAPIEYLPAAVMQLNNLEILKVRGCPLLEVPFNLRDSSIDKTCM
IGLRQMDLQGTRLKELSFCKGVCPNLQRLNVSYCHELVVVRALPTALISLDLQECRALKE
IIGLSGLAQLRLLDISGCDKIEEMPGVDTLGSLNQVRLDGRNKVDGLKMKRISRDSSDVS
SGKKLRQ*
>PmNBS-LRR75
MLPHDPGFVSGFIGVSIDVAVHQIWQHVRIALRCREELNSLRDLVMRIKPIIDQIQQYRL
ALNMKRGIPIFQRDINMKASAVNDWLKRLNSLLQKASTMAQECTIPSYDCISRYRTSRRI
TRLNTQITHFLESDTQMVSWLSVLEGLGNIKESIEALAPSSSASTSATTSEPVTATGIII
NEPIIVGQDSAVERLEELVTDAESNSPFSRIGLVGKGGSGKTVLMKTLFNRHKVRDLFRD
GFLLWLTISASPSISSLRKELFTQISMQRKVIDPNTNVNEEAENIPLNEALQGKRFALFL
DDVWEKGAELLEDLGVLRLIDQLPNSKIIVSSRNSSVLSQMGVAKESTITVGDLMENDSW
HLFRYYAFPYNNGNVPVGIDEETAKVVCHKCAGLPLAIKSVGRAMAGITDANEWGFAVQR
LPDEQSKGDEAVYDRLRLSYDALASNGVHLQLAFLYLGAAFVEDEVVQVQSEAILLWMGE
GLLGKKKVEDEGGHDPFEMGRMYVNILADRCLIEPTIKDVDGRIVCFRMHDVLRGLAIQI
AEAEENFYSRPGKGLIAVNENEFAARTRIVLQDNKLTSLSQSLRAPEICSLLLARNDFTE
IPKKVIGSMISLQVLDLTATDIQSLPESVGCLKQLVYLRLAHVPIKRLPASFTNLAALQI
LDLTGSKITELPSDLHKLRSLRYLDLDDCSDLKCVPSSISSLTSLQRLYISNCESMTWTT
GQKRSPKAASINSLCSLTQLKSLRLDNYGAAISDGTLGSMVDMETFELRLTQTATLPHGI
FNISKLRKLLLACPDMVSMESKFHEFQNVTVLQLWDCSMLEELPDLHQLKSLKRLDILNC
TKLKTFPEGFGERGAFPLLEQFSIVELEELEELPIIEEGGMPSLKIVTIMLCETIKMFPE
CYLNIKQLKKTQSVWLFRNIREFREVRGKKYRNKNNNIVHCRDKNL*
>PmNBS-LRR76
MAEDIGTALRLLNEVSGLEGNRDVLNTDFSSVKGLLDLINNQFQSRQKRLPDPVERCLGR
IRDALTDAKTLFAAAKKQQERRCGLLFCNSDLPAKIRIWKVRFDALSQELEMVFSMSSTA
EQIVSSAAPRAQRLLQPVPESGFVGEGIESARKALQGWLEGARREARVIGVYGKGGVGKT
SLLRIIYNTYKKEVSRFFDLVIWFTVCGNFEIEQLQASIAEALNISMEENDNAETKLMKL
SAFLERKKLLLILDNIEKEIDLSEVGVRIGDNTGSKLLVSSRTKEVIKNMGANEAYSREI
KPLSLDEGWDLFKKGAFENGIVPENDIIKARAGEIASDCRGFPLAINAVAGAMSFKKTEN
EWSQALESMRKTDASVPTNLRAIDAEIYKVLRWTYNDLSESHPESHLKICFLNCAAFLED
KEIAVETLVQMWDSEGLLNKPGTPYFMDAGRQCIDELVRRCLVARVEYIVDDDYHSVEYL
KIHEAFREMAIDIGQKEEKCLFAAGQKLQNFPTVSSDRRRISVGYNAIRDVPNDLRCSEL
RSLVLASNIRLKKIPEEFFNNTLSLQVLDLSSTAIKGLPSLKQLKQLQFLNLSHCSKLAD
FPDSLCSVLSLKGLDLSYTPIKSLPENFCNLSSLQVLNLNSCIELDALPNKIGGLQNLKH
LKLDACFSLKKIPEKISQLTSLNTLILPLLESTCAMSVEDLSKLSSLRELTTVVKSDTAL
GIMDEMRSLTLECDNDADAGADRDGAASERGILQNIGNMKKLQDFHLINYQQATLPNSIC
KLQNIRVLLLRSCYQLKALPTLEETESETAGKSFPMLEKLVLRNLLELKSLVAGSSGEWN
EGTMSRLQLLVIINCPKLESFPKGMKLPNLKELQITMCNQLTELDIGSGSYPMLESLTLD
ELNKLEKIAGSDGWNESTLSKLQIVEFIDCPLLTKLPKGMEKLSSLKQINGEFEWWRRLT
WDNNGMKTSLSKLFVMI*
>PmNBS-LRR77
MEQLLEDVVEGVLKNVKRRLHVSEYPTGLREKLNHFETTMSLQEEARKVRVIGIVGLGGV
GKTTLAKEFFNIQRSKYKRLCILEDIRDNYLITLQKYLLKDLTQKDEEIRSINDGKGKLQ
RCLPSSDCLIILDDVDNIEQLKALLYPAKDALKSSSLILVTSRNKDVLTSSDIPEPSIYT
LTVLDPQHSRELFCLHAFGQHHPTEGFDIVVNKFLGSCLGLPLSIKVLGSLLRGKNDLNH
WEAQFRKIFNMLPDDIQGRLRISYDGLDEEEKKIFLDIACFFRGEDRDRVVRILNGSRWE
GTLGLWKLENRCLVQVDSENRLRMHDHVRDMGRYLAEKEPPDGELRLWNPTANLFHKLSG
ELPVRGISLVDGNEVEQSFENLAEPARTRLLSNMSRLQLLKAEGYFPTCLLNVCHHLPNL
IYLEWLNCPESSFPSWISTKNLRVLHIEGKELKTLWQHESQAPLQLRELCILVYKLETIP
DSVGNLAGLQHLTLGRSYALKTLPDSVGNLAGLRHLVLRWCCVLETLPDSVGNLAGLQSL
DLGFCFFLQTLPDSVGNLACLQSLSVGGCMALQTLPDSVGKLARLQSLSVDGCMVLQTLP
DSVGNLARLQHLHLRKCSALQTVPDSVWNLAGLQRLNLSECSALQRLPDSIGNLTSLQAL
NLAYCSNLEMVPNVEHLGSLEYLNVSRCSKLQWDAGIVEQLRQRLGEGFIEEVSGDGEGF
NEESSDESSSSGEGLDNESSSSGEGLDKESGYIADESSGIGSIEESVYIGDESSANCSGE
ESGYPRDES*
>PmNBS-LRR78
MDVVTKAAGEVAADVINKSLVAPIMKQLYAVIHMDRNNQFLQGKLDRMKNLLQCIPIAFE
NKEIKPHDNIAYCLARMRDAIQEAKNLSAQAEEKQKSLYWVLYRLSISGQITELNAKFDE
LFKELELDLSILEKAQRISDKPLSDAFLQPEQNGDFVVPGFEKAKTQLQTLITEKAPKVK
VIGVYGMPGVGKTSLLQEAYNFYKVSDVFDVVIWLTVSQFYTISALQDRIGKSINLNFSA
ADDNDTKKMALSANLKNKNFLLILDDLWSAVDLKELGVPSQNDKGSKVVFSTRDEEITLT
EADERMKVELLSKEDGWRLFERVAFRGSDAEGEIKECAKKIAEECKCLPLAITVVAKAMR
AKKTLGEWNTSLSQMKHSSFPHIHKSVDKELYQKLRWGYEELAQTPKLQLCFLYCAMYPE
DEKIWVDELVRIWIAEGFIEDMQLGHSYVKLLIYRGLFQSVNPEKQGMGILVNKPVNVWK
KRFITVHDVIRDVAINIGEQQNSYFCRAGLQLSAFPHTAQHCQRVSVRRNQIESVREDIL
SKQLVSLILSTNPLTRNVQGSFLNNLNSLRVLDLSNTQIESVPTSLPELRVLDLSNTKIK
SVPTSFTRLEFLTLRGTCIKELPSQIGNLSDLQFLDVSECKYLTSLPEEISQLRSLRRLH
LSMGMENAVTDPKNVMALRGLKNLTELHLYLFFKFEEHGKMETIMGSWVEMRHLYLHYNH
MIPSKSNLPEGMQRMKNLQTLVLYDYRGTRLPNWICEFQKLERLELDSCENVKELPLLGG
LPCLKFLKLRKYFNVRDLEIWSCGFPKSEMLHLSEIPKLRSIGRGVLVEEALPELRVLKI
KKCPLLRKLPIGLEKLPNFKALYGHKISWWEKLIWEDHNMKICLDKLFKEI*
>PmNBS-LRR79
MDKASSAGRGNREDKARSASGHKGKGDTKAPQRSKDDHKATQPSSTSGDPPVKGMDKDGN
KAPQASSSVDNTNDCAAGTKEDSLPSLIKIILEEAMSDAGKKVEDITVEFLDSQIEHISQ
LIETTKNPQKPDANPNSLVLKINKSFSERMTPPKSGWKWPHKLPEIGQIMTTAVQLLQIL
GNSQPAYFAGLLIIAHVLRRFDAVSQNRDECLEVIKEINMLAKFVISLKSKFSRPNKGMA
GIIQESRQLILHGSILCCTILKSSFISKLFKASANKDQLAKLKGEVVHARNQLRQMAVSS
DTQEGVKYLVDRERVRGSRNVQDMMQELYPSHAVGIDVQLNKVIELLEWKSETKTVAVIV
HGIPGMGKTTLADAVFSTIFQQNYTSTNICKYSRIRLCEDKESSLSPITTLQTNIRDDLV
DHDDQRVAAIRTYEDGQRKIGSILKKKSVFLCIDNVLNKERLEQLLPLGSTLDKAKKLRL
LITARDRGIGTVLGHNMSPKFYQVSYSSPSQAEEILKKHMDTQKLDKTLVDDIVQTSGGV
PLILRVIGQFIGAEEDKRRACRIFREERESWSGEIFDRLDIAYRHLPDDLKDPFLDICSF
FNSGWYWEAVEDIVGTSILDRLQKKGLLTKDRNSTVTIHDVILRIGLKRAKGSRIMDANG
ISQSDGKVIKGLWFTKDRGLKPISAIKLDQIASSLRILALQNLKVEGDYNENFPELIYLD
AGVNPLPSNVSAFEKLTYLSYSPQDPEDLNLSQMPFAMKRLKLYGKLYSDKFRSCSLRLH
GLPKLRVLKLFEFKHLTKLPKEFASLKCLQVLQIIDCDGFEELPTDLGELNEMSSLTIEK
CPKLRKLPQSISKLSSLSWLYLSSCKKLEDLSKDFHRLPKLQYLTLSSCPMLQGQWMDVI
KKVKTIKEVDIRKSEKLLQKWQGITDPPRTFSVKVN*
>PmNBS-LRR80
MAASTSAHSNDNHMMHDVFISHTGPEVKIKTFVSHLYRRFISYGLRVFLDREELQKGDNI
FSQIEGAIRTARLHVAILSPGYVHSSRCLEELVLMLESLESQAVIIPVLYGVEPGEIRWT
RGKGSLQNLESKQRYDSGTIQKWRNALSRVADISGFELKACNGDEDLLERLVQEVLRRAK
REGWSPAAKYVVGLHEKVEEFENEVLCAKPQVVGIVGVGGVGKTTLAKELFNQKWVNYSK
YCFLPNVREKARLGLLNSLQRQLLKSLTGTDELINNNIDEGKEALKRPLSSCRVLMVLDD
VDHLDQIDALFPVRNNLLSDSLVLITSRDEGVIRSSGVENVYHLTRLTDEYSRELFCTFA
FNGPHPHGGFKSLVDNFLEVCEGLPLLLRVFGALLNDKDDQSFWKHLLDSLQPVPPGEAQ
GKLQISYQFLSREEQQIFLDSSCFFIGQKRDTAIKIWEGSGWECRSGFATLQDRCFLGVD
EENNIEMHDHLRDFGRAVADTSWPRRLLHSKHIKDILEQLSGATVGNEPVTAERAVRGIR
MVLGEDNDEVEKRILELLDGGIDMRTLELLDTEDAILERLLRRPEEHVPRSLIWLRWNKC
PEPSLPSWIPVMNLRVLQVSGSELRTLWKDVSQAPLLLEELEINAPLSNIPESIGQLRNL
ERIAIGKFSSGGQVNLTKLPEGFCDLPRLKDLVLTECSKMKSLPKAFARLRNLQHIDLSF
CRNLEKLPYTLGELWYLRHINLSDCHDLVRLPDSIGRLWSVQHIDLQGCHNLERLPDSFG
NLRNLRHINLSGCRDLQRLPDSIVNLRYLQHIDLQGCHNLKELPTTFGYLRSLLHINLSN
CHNLKSLPESFCNLSDPYPIDFSVFERAIESSGILSNLQHIDLSGCHNLERLPNNFSNLR
RLKYLDVEGCSNLIIDRFEIIQISDNLPVAHQSQLEQLYE*
>PmNBS-LRR81
MASTSYGSSSGNNYVYDIFINHRGPDCKKTLAKHLYDRLNKHGLRVFLDEDELQAGEYIT
PQIQSAIRTASVHIAIFSPRYAESNWCLDELLLMFESRATIIPVFYGGVKPSDLRWGTQG
EKGVYGRALQTLEKKTTLDSKPRYDPSTIQKWRKALTDAAEIKGFDMETYNGDEQQLLQQ
VVEGALQKVKRALHVSRYPTALDEKVEEFERAMLLEQQSIGTRVIGIVGLGGVGKTTLAK
EIFNRRTSNYNQTYFQFDVREIAARKSLKSLQKMILKGLAKVHVGIDSTDDGIEKLQRYL
RSSHAFLILDDVDHLQQVEALLLPVRDVVRQGSLILVTSRNKDILQSSGIAESSIFKLTG
FRRPQSRELFCCHAFDQRYPPIEFEQVVEEFVHACAGLPLFLKVLGGLLRGKDLEYGKAQ
LHKISKILPDNILATLKISYDGLDRIEKQIFLDIVCFFIGENKDRAIRLWDGMEWGGWLG
LRNLESRCLVEVDDRNCIRIHDHLRDLGRHIAETEPPEWTLRLSCPIHSLRHLSDKSLVH
GISTIHSSGCERAHPVFRNLADFAGSSFTNYVRELQLIRTEGDFAESEFMKSIFSVAVSL
KWLKWNKFPYSCIPSWIPLNNLKFLQISGTKLETLWLHESQVPRSIGNLKHLEKIVLLCF
ERPSLPDELWHLQSLKHLEIRTFAGTAFFRSKPERPSNSRPSNSITNAMSLLTHDFVRSG
MEEVQRSLNWIERCIIPDSVNLMSLENLTLTNCFGLEMLPGSFGGLTNLKTIDLQGSRNL
RALPESFGNLTNLQTVNLHSCWHLGALPDSFGNLKNLQTIDLSNCYSLQALPDSFGNLTN
LQTISLRRKYAPLPDSFLPVSFLNLTNLRDIDF*
>PmNBS-LRR82
MAEAVIISGFVGVGIDKVVSQILHLIGTAVRYKQELGSLQRLVADIPPIIQQIQRYRPAL
NKKNGIPNSQCYQRASAVSIWLNKLDLLLRQASELVHQCTLPRYQFISRYLPRRKISSLV
SEIDGLLRLSPLVELAQIPELLEEQTQVLMEGLGQIMKESVEAVASSSSSSVTTSQSLAS
TGFLIPESLIIGRERAFATLEKLVIDPELSRVGVVGKGGSGKTLLLKTAFNSKKVRNVFS
DGLMLWLTVSQFPSFKSLREELCQQIAIQTNAQELVNSMNPEGLKIWMNQTLQAKKFALF
LDDLWGEGAKLLEELGVPSITDPSHSKIVVSSRDHRALREMGINAERSTIIMEDLIKDDS
WRLFGHHAFPYNNGRRPTSIEEKTARLVCAHCKGLPLAIKAVGRAMAGITDPREWELAVR
RLPSTNSQDLRQALYDPLRWSYDALARYDVNLQLCFLYLSAAFPEDQVIGIEWVIWLLIG
EGLLARKNGQDERSHDPFVVGRIYINFLADRCLIEPTLRDVDGSVLYFTVHDVLRDLAIQ
IAEREENFYCRAGKGLAALPENECSGRTRFLLYWNGLSSFPESFRPPEISSLLMAKNANL
REIPREVIGSMVSLKVLDLSKTSLQSLPDSVGCLKQLVSLMLIGVPIKRLPASVTDLACL
EVLEVGGSKITELPSDIHRLRSLRYLGLQNCEDLECLPRSLSRLTSLQHLMMDRCSRLWT
NGGQKKSRKKVALVNDLHTLTQLKRLYLGSNGEMISEGTLGSMEQMETLSLTCSMMESLP
GDIIKMSKLRKFRFQCPRVVKMETEFYKFQSLSTLTLVGCQMLEELPGLQKMESLRKLEI
IGCSKLKRFSDKFGEKGAFPVLEIFSLVDLKELEELPMIEEGGMPSLKILKYSPLCCVKL
*
>PmNBS-LRR83
MSGASVVQFLADKLGSVLAEKLKEEASVVVTFKEEFESIYYELAHIKFMLNDAGERTNSQ
SMANWLQNLRVVLTDAMDLVEECDEADNAQTSISQHRLFKHPIGQKIIRLDQMLRQFMFR
HQKGREIKELRKRIDKINGTGNQYLTYLKSFNVDVNPSSGHEKASSNSPLVRSDEIFVGM
QDDIDAITKMILENDPRVIVVWGMGGLGKSTMIRHVFDSEVVQKSFKHRVWLTVSEKFKT
DHLLHDIAQQINVPKDEINNNQTELSLESLRIRIHRYLLGERDMKNVEQESMPSLFVLDD
VWDQNVFQQIGFDCENKTNKYKIVVTTRDKGVSNAIPAHYTHEMKYLSDEKSLELFCVHV
FLDRKLPEHLESFRPDILNKCTRLPSAVEAIAKSMAGVSMIDSHWEMALRNVDKEGLIRK
HVVPTVRSSYNALPYHLKACFLYFASFPPNTELKSERLVYAWLAHFRDFLPSGADGLDIA
WSYVEQLVHRCLIEASEFSVDGRVKYCQMQEFFHGLAVSESEKEAKCLLKWKERLTDFPV
QDCKHARRIALSKTHISRIQDAIQCRDLRILSLCDNISLTSISARFFKNLKYLAVLDLSK
TGIKTLPDSSIGNLKRLKFLNLSGTKIGELPESLGSLRSLLFLDVSDCEYLRKLHPGIGN
HTFMQYLDFTNCKNLESLPSGLSKLRSLRTLRLKGVAFNRKAAAADAFGWTGFKDFTHML
TLSLTFTSETALSEGSLSLQTWPSIGNMRSLSLQYLSSGDECCTLPLGQLGVMQRLERLS
LEKLLVPPPASTFWEYHLQNLNELKLCGDDSYGGRYYKGIENIPNLKKLSLRSNRKCVNL
PKRFGESNAFPKLEELIIDCYENLENFPSLQHNTMPLLKNLQITNCSLMKDMPTGLEQLN
SLQKVWLDPALLKRNHYPQIKNASGSLIKYVLQRKGYPQILDERGHAIKNIIFQ*
>PmNBS-LRR84
MDLLLTALTELGGVVQVIYSSKTWGKELKDKLMLLKRDIDDAIEVISDSDSSTHRYSQFR
DFQAVLQDGLSLVNEGDNLHVCDVYRKWRYGRRVREFQEKIKELIEVQGSPIIARDLQRL
GTEVKNLHKQLEAATIAEQPINSTSQDVPDMPNFVVGLETCVNAVKQILLQDDVDRLGIT
GMGGSGKTTLASALCNNMQVKASFRNNIVFIPVKRSNPNVKALLETMWDKIIGGQRPEFQ
SIEDAHDQLRKKLRSRTYRPTLVVLDDVWSISNLEHLLFEAKGYKTIITTRQDSTIPITD
GTRFYNMPLLEDANALSLFCFWAFGKTSIPTTEKEDLVKQVAAECKGLPLALKVIGSSLR
GKRRPIWINAERKLSKSESISEYYKESLLKRLETSIDVLDDKHKQCFLDLGAFPKGRKFS
VETLLDIWVYVRQMEWTDAFEVLLELASRNLLNLTGYPGSGAIDYSCASELTFSQHDVMR
DLALYLTSQDNIISPKRLFMPSKEDKIPTEWLSTLKDQASRAQFVSIYTGAMQEQDWCQI
DFPEVEALALFFSANQYCLPTFLHRTPKLKVLIVYNYSSMRANIIGLPRFSLPIQIRSVF
LHKLIIPVSLYKNCRSWERLEKLSVCLCEGLGNSTLVDMELEPLNFPNITEINIDHCSDL
GELPLKLCNLTSLQRLSVTNCHLIQNLPDDMGRLKSLRVLRLSACPSLSRLPPSICKLGQ
LEYLDISLCRCLQDLPSEFDQLSNLETLDMRECSGLKKVPTVIQSSLKRVVISDSDKEYE
AWSSIKASTLHNLTIDVVPEIFSLAWLDD*
>PmNBS-LRR85
MAEAAVVSALIGKFIPMVADKLSEHVSLIVNFRKDFEFLSEQLFSIKCLLKDAGEKRNSV
SVSNWLDNLEDFMADAEYLLEECGAADNFFVKLKFRLKMGRKMRELKERLEKIQRNAESL
KLLPVLDVNAHAQVRHADSFRERRERSYARLQESQIVGMGSDIQEITGWILKEDSPPVIA
VVGMGGQGKTLLLQHVFNSEVVHKRFDCQVWLAVSQKFAVTELLRDMVKQFERYERAKHF
EGNDESLANRQNDKKGAYELDDRMLTNLSEQELREKIDKFLDKKSCLFAVDDVWDRFARE
KIRLPFRKQDKVVLTTRDEEVAKAFGAGHQILPKKSLSEDYSWQLFCLYAFPDGAHHCPE
ALDNIAHEIVNRCGGLPLAIKTIGAYLATSVEGLPNRWEWTLSRLSEEYVMRDRVMPSLK
LSYQVLPHHLKPCFLYCSVFAKNTQIESQGLVHAWIAQGFVSAQLQEAYDVGCSYMEELI
DRCLIEVSEVGWNGRVNSCKMHDLLHDLAVEEQTKCLIKPGGQLKSMPAEECRGLRRISL
MKNEISTIKKGIQCPRLRSLLLSDNGPLTSISPSFFDNMRNLSVLDLSRTSITSLPNSIG
NLKLLKYVNLSWTGIEELPNSLSDLRQLQFLDVSGTNVERLHEGIEKQKHMLHLNLGWRF
EYCPVGISKLIYLQTLNGVTFTLGKSSSASVLQLRDLKGLTRLQHLSIIFKSVAGDVRVE
DEGTFRGMTKMRTLHVRCSPVDTTGHLPTDMEAMQRLEIVHLEYCVVPKWIFQLHNLMEL
SLTGPLHTSSADFRGLEKIPNLRKLHLKANWNPDFIEFPNEFGEAGAFPKLEELVIEEFD
YLKIIPSLHEDAMPKLECLRMRGCKPLEKMPEGLMKLRNLKEVEVEMRVYDDVEGFKYTK
RHCWQSFKDRGIKIKVELRSKDQEWCERWRI*
>PmNBS-LRR86
MDASGASSSSAADPINSSSNGVFINHRGPDTKKTFATHLYRRLFERGLKPFLDQEELKVG
FHFPSQILGAIRSARVHVAIFSPTYAHSQWCLDELSLMLESGAPIIPIFFQVDPADLRWT
DQNKKGVYAKALNELQMKTRDDLQTDEKKPRDDSATLQKWRKALSDVADISGFDLKGKFN
GDEGLLLDEVVKRVVELMPPETKLYVAKNPTGLDDKIEDFETTVLAQQHTRGEVQVVGIV
GSGGAGKTTLAKEFFNRKKSQYNKSYFLSDVRENARISLHSLQSKLLKGLFGDDRQIDNI
HEGTEFVGQFLKSSKIFLILDDIDNVNQVHALLPEINVLDKDSLILITSRDEGVLVSSGV
KESSMYRLTGLPYQHSQELFCSYAFCQPYPHPEFEDLVKKFLMACDGLPLSLVVFGALLS
GNNDKSYWEAILRRLELPNEIKNKLKISYDALGNEEQQIFLDIACFFIGKNKNSAVTVWN
GSRWEGSLGFKNLQLKCLAKVDDEDVIHMHDHLRDLGREIAETEFPRRLWRPNGNINDWL
DQQSSVIREARGIRMLAQGHSIEPLERRSQMLGNSVILKLRNALSNKRYSFHGFDVMNFQ
LVETQGHLLDRILRVRSPNLIWLSWRDCPYKYLPSWITINNLRVLTVDGGVLETLWQGKW
QAPLQLQELEIINASCLSSIPKSIGQLEHLERIVINSSSLAKLPNSFGKLRNLHSLDLSW
SKKLERLPDSFGSLTNLHSLDLSGCEKLERLPDSVCSLTNLHSLDLYGCEKLEGLPDSFG
SLTNLHSLGLYGCRKLERLPDSFGSLTNLHSLGLSVCEKLERLPDSFGSLTNLHSLNLIG
CEKLERLPDSFGSLTKLHSLQLIVCEKLERLPDSFGSLTNLHRLDLRGCKKLVRLPDSFG
RLTNLHIGDLDRIG*
>PmNBS-LRR87
MTKSYHIMPDPGFLPGFIGVGIDIAIHQILHHVGIAVNCKKELESLRDVVTTIEPMVTDI
HQCRLELNRRRGNSTAGSDINVSAINTWISNLHELLQRALAMVQKCSIVRRFDVISRYKT
GRRIASLISEIDKHLKLVPLVQLQQQLRMAIRRESGAASSSTSATVSEGLAPPAGGFLIG
EPLIVGQEKAFTTLEGWLINADVKSLSRIGVVGKGGSGKTLLLKRLFGCPKVRDFFNDGL
FLWLTVSQSRSFPSLRNDLCRQITIQENVDLPPNMTEEDVKVWLNQRMQGKRFALFLDDV
WGDGGTLLEELGVALLIHHSHSNIVVSSRNHRALLEMGVSEKSLIAMTDLVEEKSWELFA
YHAFPHNDGNAPANIDEKTARLVCAKCGGLPLAIKVIGRSMAGITDAREWELAVQSQQHA
DLYDRFRWSYDSLGNYHVNLQLCFLYLAAAFSEDRIVQVEGELIPLWLGEGLLARKKLQD
QPGHEDPFEIGRIYVKVLADRCLVEPMLRDIDGRVIAVRVHDVIRGLGIHIAEMEENFDC
RTGKHLKVLNQNECSGRTRILLSRNQLSSLPESWRDPRICALLMARNQLTEIPRKVIGSM
ISLKVLDLSCTSVQSLPESVGCLKQLACLRLIGVPIKRLPASLTAFPNLQMLDLSRSSIT
ELPSDIDRLRCLMYLRISRCDDLQCLPSSFSGLTSLQVLDMRYCRNVWATRDKKRRWKKV
ASIADLSSLTQLKVLRVTNNGETISEGTLESMVQMETLALRLTSMTELPADIFNMSKLRR
FSLECSHVVKMESKFSEFHNLMHLKLWNCPTLEDLPDLHNLRSLKRLDIFKCLKLRKFPK
EFGEIGAFS*
>PmNBS-LRR88
MAASTSAHSNNNYMMYNVFINGEGPDVKTTFASHLYRRLISYGLRVSLNREELQRGEKLI
SHAIRNASFHVAIFSPTYAESRWCLDELVLMLESGAPIIPVFYRVKPSDLRRIVKSNRLY
AESLRNFERNRNYETDEPRYNSRTIENWSNALHRVANISGFELDAFDGDEGQLLDQVVDE
VLRRAKTEGWSTAAKDLVGLHEKVEEFENKVLCAKSQVVGIVGVGGVGKTTLAKELFHQK
RVNYSKCCFLSNVREKARLGFLNSLQRQLLKSLTGKDALINNNIDEGKEALKNNLSSCRV
LMVLDDVDHLDQIDALLPVRTHLLSDSLVVITSRDEGVITSSGVENASIYHLTGLNHQYS
RELFCAFAFSWPHPRPGFESFVDNFLEVCEGLPLLLRVFGALLSDKDDQSFWKYLLDGLQ
QVLPGEAQEKLQISYQTLNWEEQQIFLDSACFFIGQKRDTAIRIWEGSLWEGHFGFHTLQ
HRCLLGVDEENNIEMHDHLRDFGRAMADTSSLGRLMHYTDMLQQLSVTTVTDKQVTAPRG
IRIVPGDNVDDLDIILEIAYEFGRSIDMRTLQLLDTENAILERLLRRSPMEHFPRSLIWL
RWNKCPKRSLPSWIPMRNLRVLQVSGSVLKTLWEDETQAPPLQLRELEINAPLSNLPRSI
GRLKHLERFVVGKFVSGQVNLTKLPEEFCRLHSLKALVLTDCSKMKSLPEFFDLLSGLQH
IDLSFCRNLEMLPSSFISLSQLRHINLSDCHDLKIADSIGHLDRLRHIDMRGCHNLERIP
HSFGYLRYLRHINLSGCHDLQRLPYYFGELKYLQHIDLQGCHNLKDLPTTFGDLMNLEYI
NLSNCHDLERLPESFVNLSNLQHIDLSGCHNLERLPNSFRNLKKLKYLDVEGCSNLIIDR
FEIIQISDNLPVAHQSQLEQLYE*
>PmNBS-LRR89
MAASTSAHSNNYHGWDVFINHRWHDVKKTFATHLYRALYSHGLRVFLDREEMQVGDHLGS
QIRGAIRTASLHVAIFSPGYADSCWCLHQLVLMLESRAPIIPVFYGVKPTDLRCIVEGKG
LYAQSLRNLERKRIYETDQPRYDYSTIQNWRNALHRVAEISGFELEAVNGDEGELVDIVV
HEVLRKVKTAEWSAAKHLVGLPEKVEELKNKVLCAKPQVVGIVGVGGVGKTTLAKELFHQ
KRVNYSKCCFLPNVREKARLGLLNSLQRQLLKSLTGTDELINNNIDEGKEALKRPLSSWP
VLMVLDDVDHLDQIDALFPVRTHLFSDSLVLITSRNEGVITSSGVENASIYHLTGLNHRY
SRELFCAFAFDQPHPSPGFESLVDNFLEVCQGLPLFLKVCGALLDGKFEQSKWKEILDKL
QGVLPGEAQGILQISYQDLNREEQQMFLDSSCFFIGQKKDTAIRISGWNGRLAFRTLQDR
CFLGVDEENNVEMHDHLRDFGRAVADTSSPRRLLHSNHIKDMLERLSNEQGATVGNEAVT
AVRGIRMVLGEDNDNVNAFGGVEERILELRDAVRGVDVTTLELLDTEDAILESIFRRPEE
HVPSLIWLRWNKCPERSLPSWIPVRNLRVLQVSGSELRTLWEHVSQAPLLLEELEINAPL
SNIPESIGQLRNLERIAIGKFSSGGQVNLTKLPEGFCDLPRLKDLVLTECSKMKSLPDAF
DGSWELQHIDLSFCRNLERLPDSLGELRYLRHINLSDCHDLVRLPDSICGLRRLQHIDLQ
GCHNLERLPDSIGDLRDLRHINLSGCHDLQRLPDSFGELRYLQHIDLQGCHNLEELPTTF
GNLMNLLHINLSNCHDLERLPESFGNLSNLQYIDLSGCYNLERLPNNFRNLKKLKYLDVE
GCSNLIIDRFEIIQIFDNLPVAAHQSQLEQLYE*
>PmNBS-LRR90
MPDTGFVSGFISVAIDNTIQQIIDSITTAVRCSDELASLKELVMKIKPVIRDIQQHRREF
NSKGDGSASSVSDWLKKLENLLRQASITAQQCTIPTWNVFSCYQTSTRISRLISNINAHL
DSSSLIHIAQIEEGQMTATMEADMDSAVSNYQGFHAPAGTAMTKLIDEPLIVGQDKATAD
LYKLMIEDPEAKNIGVLGKGGSGKTLLLKTVFNSKKVRSHFSDGLLLWITVSQSPSVTNL
RNDLFTQITLQKNVDSSKITREEDVKLWLNETLEQSKRFALFVDDVWESEAAELLEGLGI
LRPVTMHSDSKLVISSRYRSALLKMGVADKYTITMGDLIQDDSWRLFAFHAFPYNKRNPP
ANIDEENAKIVCNRCGGLPLALKVVGRAMAGSTDPQQWEWAAQCPPTTDSVYDSLRLSYD
ALGRENVNLQLCFLYAAATFLEDKIISVYEMIQRWVGEALLPMIKMPHGRDQFGYDPFEM
GKAYLNLLADRCLIEPIMRGVDGQVEYFRVHDVLRDMGTKIAEKEEKFYCRVDCNLTTLT
EKECSEYTRIFLSDNQLNSLPDSWRAPHVCSLLLPGNVHLTKVPSMVMKSMMSLKFLDLS
GTSVQSLPESVGDLEQLVCLALIAMPLLRKLPRSVSKLSRLEILDVSFSSVITLPSSIHK
LKSLRYLDITCCREMQYLPSSISQLTSLQYLLMYGCNTLIWKRDEQKRYKGAACINDIAP
LSQLKMLSFTNNGDILGEGTLRSMTKMDTMQITLTEMERLPHDITNMTKLRRLVLECSLL
VKLDNSFCNFQNMSNLELSDCCMLEELPHLHKLRSLRQLRIIRCPKLRRFPNEFGEMGAF
PSLEIYSLVELNQLEELPEVEEGAMASLQIFTVMECPALRPLPYSYLNLKTAKKLRIYGC
PMAAENLNGVKGANTMVKVMTMSPDDTAEVKKRYLQVKAQMTGWLYGEFWCDELFLFLKS
LEAF*
>PmNBS-LRR91
MQELQTTVEKGRPEAKVVGIVGTGGIGKTTLAKGYFNCHRSEYKASSFLFDVREKAARNS
LHSLQINLVKDLIGVTISIERWDEGIGQLKKNLSACQVLVILDDVDHLDQLDAFLPIKDV
LHPESLILVTSRDKGLLIRARIAESSIYHLSGLNTIHSRQLFCSHAFSQSYPPPEYENLV
DGFLMACDGLPLSLKVIGALLYGEHGQSYWKDVLKGLNKTLHADIQKTLRISYDSLSEEE
KQIFLDIACFAIGEDRDKWIKIWNGSGWQGLSGFRNLQYKCLVEVSMPPPLEQLPHGTRF
VGTRFVSFDFSTDIFCEDKKIRMHDHLRDLGRHIADTEAHSSRLMAHRVWNSGERLRDLL
EESPSVNPEVRGICSKELLSLNEAGDEVSRIRKLQLMDTQGYYVERILRSVRSPKLVWLR
WKECPFDSLPSWIPMRDLRVLEVYGRRLKRLWEEQQAPLQLEELIIDAPLLEFPKSIGQL
KHLQKIVLRNAVLQDVFLPDVVLRLQQPSASYSGALLRTALPEEFYDLCSLKYLIVNFCR
SFTGFGDLGKLTNLQHICLNGCENFEYLPNSLGNLSNLKYLSLERCERLNYLPDSLGNLS
NLEYLGLTECESLLNLTDSLGNLSNLQFLSLSSCKKLKMLPDSLWNLRNLRVLYFYSCEK
LETLPGSSKMLSTNIQEIDLEGCTSLKMLPDSLGSLTNLRRINLSVCDSLEMLPDSFGNL
TSLQEIDLSWCRRLEMLPESFGNLTSLQKIHLTECTRLKMLPESFGNLTNLQEIYMIGCK
NLKMLPTSFWNLSRLQHLHLNLSLTISSETLGNIITLEWLYWYEDEDGDGEDVYCLQMDP
LLPHVARQPCLERMALPGTNLKESPSDIIAGLSNLELLKLGGRSLEVVPPWFGYLKSLKE
LCLYKCEKLQCLPESIRTVDSVDKVVDR*
>PmNBS-LRR92
MKLSASLRGKKFLLILDDLWRSIDLTEIGVTFEDGDNCSKILMSSRSSDVIAEMGAIDNY
SLRIQPLSTEEGLVLFRREAFGNGVVPNESIQDIAGEIAMECQGLPLALIVVAAAMRLKK
TEDEWKRALNLMRKVDPSFRIRHSSIDAELFKRLKWSYDELADPNLKICFLYCAVFPEDA
EIDVETLVQMWSAEKLVTDMDAGHEYIDALVGKCLFEYVSDDREKVKVHDILHDLAISIG
RSEENCLFASGQHLQDFPIDGVMRDCKRISVGHNDIRVLPTSLACPELVSLVLANNKEIT
EVKEGFLSAAMSLKVLDLSHTNITTLPTSLGQLEQLEFLNLSYCSSLQTLPESIGNLSRL
KFLFLPLELCYKCGGYCKSLKSDGAEGQQ*
>PmNBS-LRR93
MASSSSTSTSYSPPPWDVFINHRGPDVKRTFASYLYRSLVSRGLKVFLDKEELKAGQNIS
SQIEQAIRGASVHIAIFSPTYAESTWCLDELVLMVESVKSGKIILPVFYKVEPSVLRHTV
KDGAYAHALRKLEGKTAHDPETGEEKPRYNSDSFRKWRDALSFVADISGFVILDDDEGEL
LDKVVENVLKSVPKPLLYVAKYPTGLNQKLEEFETTVLQKQETERGEAKVVGIWGVGGVG
KTTLAKEFFNLRRSRYSKSSFLFNVRETIKRKSVNYLQSKLLEDLAGMKQEIESGDEGVG
ILQKYLSSCHALIVVDDVDDASQMDALLSFRAFLDPDSLILATTRDKHVLRSSEVLESSI
YNMKGLSQLHSTELFCCYALNQPCPSQEFAALTARFVKTCDGLPLSLKVFGALVCGQSEC
YWKETLDELDNMLPNTEIQESLKISYDSLSLDEQQIFLDIASFFIGEKRDVAIRIWGLRG
FQNLQDKCLLDVDAENSIRMHDHIRDLARNIAQGLGTRRLGQLYIDEIDDLLEQSSQIMT
EVRGLTCRFSQRRWPWPRPHEGDVRMTDPEVAVTMGIPRRKRKRHSRSCGTSDLEFVATE
GPYLERILEKAPSPNLRWLRWVKCPYSFLPCSIAMENLRVLEVAGYYLETLWQEESGPPL
QLRELRVWAGSSFSKFPKSIGQLKYLEKITISTMDRNMLKSLPEEFCELPCLKYLDIENC
EQITSLPDSFGRLTRLEHINLDRAIRLRTLPKSFGNLNKLKSLNLRGCGQLAFSGTTLGN
ITTLEFLDISFCNVTEFCNVTTLEHQLSLKELHVGGERGSDEDEELEWLEELPSGIRNLC
NLESLHIESCGIKNLPQELVKMNNLLYLHVHFCPSLKLPFKMRYLCVCPNLQTLVLSWCE
KLTQIGWLRGLSKLQCLKIIHSGRLKKLPNLDMLTSLEILDVGGCKMLRSIPGLGQLKKL
TSLNVSGCHEILELSGAKHLISLKELWARHCQKLRWGEGELEQLRQRLKGRLFV*
>PmNBS-LRR94
MLTHDPGFVSGFISISMDVVIRQIVHHVRIALRCKKELRSLRDLVLRIEPIINQIQQNRL
VLNWKRGTDIKIKPSAVNEWLKKLDSLLQKASTMAQECTIPSYDLISRYRTSIRITRLNT
QITQHLELVTLTGWASVLEALAASSSSATTSATISEPVTSTGIIINEPIIVGQESAVERL
EELVTDAESNSPFSRIGVVGKGGSGKSLLMKTLFNRHKVRDLFRDGFLLWLTISASPSIS
SLRKELFTQISMQRKVIDPNTNMNEEAITIGPLNEALQGKRFALFLDDVWEKGFELLEEL
GVLCLDQLSNSKIIVSSRDSRVLLQMGVAEGSTTTVGDLAEKDSWQLFCYYAFPYNNGNV
AVGIDEETAKVVCNKCAGLPLAIKAVGRAMAGTTDANEWGFAVQRLPDEQSKGDEAVYDR
LRLSYDALASYGVHLQLAFLYLGAAFIEDQVVHVEAGAILLWMGEGLLGKKKVEDEGGHD
PFEMGRMYVNILADRCLIEPTMRDEDGRIVCFRMHDVLRGLAIQIAEAEENFYSRPGKGL
TAVNENEFSARTRILLPYNELSSLPESLRAPEISSLLMTRNTEFNEIPKKVMGSMISLKV
LDLSYTSIQSLPESVGCLKQLVCLNLAWVPIKRLPASFTNLAALQILDLRCSKITELPSD
LHKLRSLRYLNLDFCSDLKCLPSSISSLTSLQRLNISDCESMTWTTGQKRSQKAASINSL
RSLTQLKRLALDNHGAAISDGTLGSMVDMETFELTLTQMATLPHGIFNISKLRKLLLNCP
DMVRMESKFREFQNLTVLQLWKCSMLEELPDLHQLKSLKRLDILKCTKLKTFPKEFGERG
AFPLLEQFSIVELEELEDLPIIEEGGMPSLKIVTIMLCETIKMFPECYLNSKQLQKLRVY
GCSEILENLGRLEKKNTEIKIITLSTMETKNFVDQYLEVRDTLSSWLYSEFSRSEIFLFL
RNLYLPL*
>PmNBS-LRR95
MGDLGFIPGFITVGIKTAVGQILHHVGIAVNCTKELESLGDVVTTIEPMVTDIHQCRLEL
NRRRGNSTAGSDINVSAINTWVSNLHALLQQALPIVQKCSIIPKYDVISRYKTSRRITSL
ISDIEKHLKYVPVAQLQQQMRMAIRRESGAASSSTSATVSEGLAPAAGGFLIQEPFIVGQ
EKAFTTLEGWLINADVKSLSRIGVVGKGGSGKTLLLKRLFGCPKVRDFFNDGLVLWLTVS
QSPSFPSLRNDLRRQITIQENIDLPQNMTEEDVKVWLNQRMQGKRFALFLDDVWGDGGKL
LEELGVALLIHHSHSNIVVSSRNHRALLEMGISEKSLISMTDLVEEKSWELFAYHAFPHN
DGNVPANVDDKTARLVCAKCGGLPLAIKVIGRSMAGITDAREWELAVQSQQHADLYDQLR
WSYDSLGDVNLQLCFLYLAAAFSEDQIVDVERELIPLWLGEGLLARKKLEDQPGHEDPFQ
IGRIYVKVLADRCLVEPMVTDIDGRVIRVRVHDVIRDLGIHMAEMEENFDCRTGKNLKVL
NQNECSGRTRILLSRSQLSSLPESWRDPKICALLMSWNQLTEIPRKVIGSMISLKVLDLS
DTSVQSESVGCLKQLVCLRLRGVPINRLPASLTALPNLQILDLGRSGITELPSDIDRLRC
LMYLDMYGCGDLQCLPSSFSGLTSLQWLDMRYCSNVWATRDKKRCKKVASSADLSSLTQL
KVLHVPNNGETISEGTLDSMLQMETLTLQLTSMTELPSDIFKMSKLTRFTLECSHMVKME
SKFSEFHNLMHLKLWRCSTLEDLPDLHKLRSLKRLDIFSCVRLRKFPKEFGEIGAFSSLE
IFSLAYLNELKELPLIEDGAMLMLKVFTMMQCEALHTLPESYLNLKTLQKLKVFGCSMVL
ENLQKIKLVNPKVEVITMSTRDTREIIRKNNQVGHLLEGWIYGESWSNELWVFLKDLYRP
L*
>PmNBS-LRR96
MAEAAVVSALIDKFASIVIEKLSQEVSLIVNFRKDFEFFREQLLSIKCLLADAGEKRNSS
LVANWFESLEDFVADAEYLLEECGAADNIFLKLKLWLKMGCKIRELKERLNQIQLVNAEN
LKLLAAVFDVNARGQVRHAVSFKGRRERSYARLPETQIVGMDGDIKVITGWIVKEDKPPV
IAVVGMGGQGKTLLLQHVFKNEEISQHFDHKVWLAISEKFDVVELLRQVLRDFEPNFDSK
KLNKGELIEKIHKSLEGKRCLFAVDDVWDRDVWEKTGLPFRTQDKIVVTTRDEKVAKHMR
AGDQILHKNSLSEEDSWRLFCVHAFPDDPHQCPKAVERIAREIVNKCGRLPLAIKTIGAH
MATLASDLPNKWEHTLLHLNMTHGMSNRVMPSLKFSYEALPHHLKPCFLYCSVYPKNTQI
ESQGLVHAWIAQGFVSVQLQEAYDEGCSYMEELIDRCLIEVSEVGWNGRVNSCKMHDLLH
DLAVSEQTKCLIKPGGQLESMPAEECRELRRISLMKNEISTIKEGIQYPRLRSLLLSDNR
RLTSISPSFFDNMRNLSVLDLSWTSIVSLPDSVGNLKLLKYLNLSGTRIEELPKSLCGLR
QLQFLDVSGTCVQRLHEGIEKQKHMLHLNLKNLGRTYENEDLGWRFKYCPVGISKLIYLQ
TLNGVTFTLGNSRSASALQLRDLKGLTRLQHLSILFTSNSPDVKRVEDEGTFRGMTKMRT
LHVRCSDFGPTLHLPTDMEAMQRLEIVHLKFCVVPKWIFQLDNLMELSVTGPPYRSSADF
RGLENIPNLKKLHLLWNWNGDFIEFPNEFGEAGAFPKLEELHIEQFAYLKSIPSFQEDAM
PKLKCLRILGSKPLENMPEGLMKLRNLKEVEVEVAMKGFELKSWQSFKARGMKIKLELKS
GMATDSIVVSLS*
>PmNBS-LRR97
MFETGATIIPVFHKVEPSKVRWAMPTESLQKLEDKKTHGPEGEKPRYDPDTIEKWRKALQ
GVADISGLELKECNDDEGELLNQVVECVLKNVKGTSLNVADHPTGLDDKVKDFERILLPK
PQVVGIVGLGGVGKTTLVKKFFNLNRSSYSRSCFLSDIRENASTPTLISLQNKLLKDLTG
SNQVIDNIDVGITTLKKHLSSNKALIILDDVDNVTQVNALWPVHTDLHSDSLILITSRNT
DVLISSRVEGSLIYTLTGLNEKYSRELFCWHSCRQPDPPVGFESLVDKYLDACYGLPLSL
KVFGALVYGKEKGYWTEQLDRLQQTLPSEIKNRLRISYDALEGEDKEIFLDIACFFTRYS
RDTAIKIWEGSGWKGRLGLQNLQSRCLVTVGNENDLQMHDQIRDMGREVAESSFPHRIWR
WPDQVIETLLQQSKLVVRGIKMDSSECNQDDDVYRALGMMMLKLLDTEGCILERIMKWVK
FPDLIWLRYRECPHASLPRCIPMKKLRVLQVFGRSLKTLWDEEAEPPEELRELEIYGPLR
NIPKSIGRLKNLERIVVGRFSNIGRVNLIELPEEFCELKSLKALVLKECSRLKSLPHSFG
KLTTLEHIDLSLCRNLETLPDSFGSLKNLEHVDLSNCYDLRSLPDSFCCLGNLQRIFLQG
CHQLKRLPDYFGNLKKLQHINLSDCHGLTELPQYFGDLSKLEYIDFSRCHNLKSLPDSFG
NLTNLQRINLSNCHDLETLPDCFDNLKNLQDIDLSKCHNLERLPNSLRNPDKSNILCLEG
CPYLFNHVST*
>PmNBS-LRR98
MAWCLDIGTGAAGNVVGNGVGSLFKKVVEEVKLVIYLPQAISDMEGEVQRLIDLMNEINV
ELARVNMNPKSIVKGWLDRAGEAIERSGSIGSDHEQHKTCLTWCPNCVCRYRIGRRIRDW
KASVAQLHLQRQSDFPPSGEYGDPTPCTQVLVQNPESGSGRFVVDTRRSTQKELVERWLT
DEDSSIRRIGIQGMGGVGKSLLLDAINDSQRVRDSFELILKVTVSRNPIQDMQNSIADRL
KDMQNSIADRLKLKDFKDNSNFEERKEMLRSFLKNKKYLLLLDDMWAEDMWTSIKLQNLG
VSLDDTAFKILLTTRDKQVCARMKVDEIIEVKPLLEDKDWQLFRSRAFQNGNVPPEIEPV
ARDIAKECKGLPLALIVVAAAMAHHTELYEWENALTHMKNVDETFYELHAGVDQELFQPL
QWSYDVLKPDNLKICFLYFAAYPEDRVIYCEEIIDSWIAEGLVKGSGDSYLHDRGHEFIK
HLLDRSLIELVKNDGVGRISSVKIHDVLRDVAIRIAEKEQRCHFKAGVGVSHFPSQEDLE
GCARMSLMSNALHSLPTTFACSSLTVLLLRENPGITEVPESFFSQLSSLRVLDLSKTGIT
SLPRSIGNLKYLACLNLSGCQHICELPESIGDLKELQFLNLSHCRQLRCLPESIRELKRL
RALDIRFCDSLEHLPRGISELVSLDRLTMWHGRLRLPFEEETNAERKYACLKDLQSLSGL
RVFFANITSPVNEGVMANWSKMRDLGLDFRKLVGQHDLPQDMQAMKDLGSLHLVRCNVER
LPSSVIQFRKLAHLRLGACNRLKELPAEFPCLRVLDIRGCDKLEQLELGIGFSKLQQVTL
EHLKSLESVGVGAVGAASGSGGLGGVASPLPPMLKSLRVSFGCPKLKRLRGGWDKLNHLE
EIVGSREWWDAIQCDDPNIKTPLESKYRKWH*
>PmNBS-LRR99
MAGITEESVNAIISLVDGPVMELMRDVIKQEDSCQILQTDLRRMENFLQDMITMFRDEVD
IAAFIQDHHEKTFLEMVKTWLQLLHNSLTEAERLLSIDNRGTRQRCVDWIVNNPRRPSKQ
IRHWNAFFDHLYRIFPIEFQILLTSLQFVSAKPLHKEEPLLQGVAASGFVGSRIKDAQAQ
VERWLTECGQIHVIGVYGTLGVGKTYLLEMLYKHEVNDVFDKKIWVTVPQDCNGFDLQDR
IANELDLTLKNDFNERKMRLSAYLKEQNFLLVLDDLFSRLDLQEVGVAFGDGKHSKFLFS
TCRKDLIGEIGAEEFIEIQPLSQDEAWMLFRRVAFKDDQVPVDIEERARNVADECKGLPS
TINVVGAAMMGKTSAHEWDICLVSMRKVDPSFPAATPASYLDAQLYARLRYGYDALPNSD
VKRCFLYCAMYSQGEEIDTLTLLQMWIGEGLVKSKQGTYLMDMAIGRKYLKLLVDRRLFQ
KFKQRISVFKQRTIRVSNCIHDMAVYIGQTEENFLFMPSQHQRNFPVVHEENCSRMSVAS
NSMEHLPTKLRCPKLASLSLQGISHLKELPSDFLPSVTSLTVLNLSGCTQITSIQRQLGS
*
>PmNBS-LRR100
MAQPLASASTSSSASSHGNCSYQIFINHRGSDVKKTFASHLYRRLLSYGFRVFLDQQELQ
RGEEIDSQIKGAIETASVQVAIFSPGYAQSSWCLDELVLMLKSRESGAATVIPVFYKVQP
SDLRWTDKKRGYGEAFLNHEEKGRYSKERVAGWRKALYDVSHISGFELEACNGDEGELVD
KVARQVQKSVRKPPLQVATHPTGLDEKLRHFERTVEQLQNRGGPNIVGIVGLGGVGKSTL
AKFFFNTKRSDYQHSCFLRDVREAAARCRLPSLQSELYRDLTGGDQVMHNVDEGIATLKD
RLSSCQSLVVLDDVDDAEQLGALFAPLKDVLPSHSLIVLTSRNRDVLRKSARIEESSIYM
MTGLDPQYSQQLFCSHAFNHPYPTVEYEDLVGEFLKACQGLPLSLKVIGALLYSESREYW
EDQLRKLSQVLPTEIQSSLKISYDSLDKEEKEMFLDIACFFIGIKRDTAINVWDGSGWNG
SLGLGALESKCIVTFDEENCIRMHDHLRDLGRELAELPGCPRRLWRPTDSLFRNVPTPST
VRGLSMIRQRSGESSQSPSEFKDRSVDMSGLQLLRAPADCLERIFKVIRHPELLWLRCEI
DPSLWLRCEIDPSLVLPSWIQRYAPGIEINSCLPSWILIKNLRVLELVCPVKSYGHPSLA
LGTLWNTEYEVLLQLRELNISIGLFELPKSIGQLKYLQRIELHDFRGTLPEEFFHLCSLK
HLRLRAELMESLSDSLGNLISLRHLDLSGCEHLQALPPSFVNLALLQHIDLCGCRHLQAL
PDSFGNLAMLQDINLSLCTQLQTLPAFHWELENASRLHELDSTQTS*
>PmNBS-LRR101
MAKQCANTGALRDQMSKNITGLTSKIIEHLNSLPRSVDSVNARTEGNSLSRSVDNVNART
ERNSVSRYIVNARIEGIVANARHITPGWQTVTASSATTAYFSSGWQGVGNILAPSTSSET
ISQARDAVPATARMKLIDEHFIVGQDKALADLQDIVINDNKPKFISVHGKAGSGKTLLLK
SLFNSEQVRNNFSTSNRFLLWLTVSKSPCFKSLRNKLWTQIAIQDNVGTVKNINEQHVEI
WIAVQNNVDLIKNVNQEEVIEGAKDVLQRGFVLFLDDVWNGDADNLLKELGIRQTVIDYS
NAKVIVSSREPKTLSEVGITDQRKMQIRDLNEHDSWKLFARHAFPNNDRNPPEKEQGKFV
CHMCGGLPLAIKVVGRAMAGSTQAKPWRWALQRLSNAESIYDCRLKFSFEALGSGGIKMQ
CCFLLAAAASLEDEIIFARHVILLWAGEGLLSGKMAQEDSYDPFEMGWIYLNVLADRCLI
EPMMRDHDGRVICFRIHDELRNLAIQIASEEENFYGPMDGKLSVLKADDKYSRCTRIFLR
NKKLSSLDQSFRAPQICSLFISENSLKELPKEAIGSMTSLKFLDLSDTKVQSLPKSLGSL
TQLVCLRLLWTPIKELPASLTTLVNLEILDLSFSSVKELPADFHKLRSLRYLGLSHCKDL
QYLPRGISQLTSLQYLYMNECDSLWKSNESRGQWKQVASISDLVGLTQVKWLEVQNNGAA
FDEKSAGKIIPLETLRLTLTG*
>PmNBS-LRR102
MDSVPQPHPTHSACFLCRPCCLALFVFVPIFTGFRSILSLPFANMVMEFGTGLATNATNA
IIGILGQQLKDVRELGKNLQLLNNELDRMEGSLRHIQTQFEDQQKKLPDLVEDCLGRINN
ALEEVKTLIQRANRQRQRCRGCCLFFSPNIPADIREWKTGFAELFQQLQSDLSTVADTAQ
IVGSAQPQAEALLQPLPESGFVGTGIEAAQRQLSAWLNEPHPLARVVGVWGMAGVGKTAL
LQLIYNNCKKKVSGSFDFVIWYTISQNYQIQSLQDTIAESLNLKFEPSSTIDQRKMKLYA
SLENKRFLLVLDDAWNPIDLNEVGINFGHDNGSKLLMSSRYRDVVELMAEKEYCMMIRPL
STEEGWELFRRRAFRCGAAPDNNLEVIARQVALECKGLPLAINTVAATMARKKTADDWSR
ALVLMKNVDPSFPSIHRTIDAELYQRIRWSYNDLDHNLKMCFLYCAAFPEDEHIYVETLV
KMWTAERLVPRKGTTYFMDVGLEYIEALVDRCLIEYVYQNRQFIKVHDVLRDMAIYVGQR
EQNLLFAAGQGLQHFPCEEESRDRKRISVLDNEISDLPTDLKCPTLVSLVLAQNRRLKEI
PEGFLVNSMSLKVLDLSFTSIETLPTTVGQLGQLEFLNLDYCKRLKHLPDSICNLSHLQF
LNLGDCDSLDFLPDRIGELKNLKHLTVWRSGSVKVVRVIPHQIYQLTSLNKLVLPRNSIP
LSLEDLTNLSNLIELNVTVKPEIKGGSMSTWSKMRSLRLSFQWGEDENRDDAALDILPHN
MQSMKELQSLWLVNYEGVSLPNCICQFQNLKYLDLERCMKLEELPALEIGSEAARDGFPK
FETLYLSSLESLESIVWNAKTMPQLHGLNISDCGKLKTLRIEELANLESIEISKCPQLEV
VEISSLPMLRRLSVRDLEQAESIARPSSVWNEETMPNLEDIRIRRCPLLRRMPKEMEKLP
KLKEIVGESDWWDGISWENDDVKS*
>PmNBS-LRR103
MDLLLTALTELGGVVQVIYSSKTWGKELKDKLMLLKRDIDDAIEVISDSDSSTHRYSQFR
DFQAVLQDGLSLVNEGDNLHVCDVYRKWRYGRRVREFQEKIKELIEVQGSPIIARDLQRL
GTEVKNLHKQLEAATIAEQPINSTSQDVPDMPNFVVGLETCVNAVKQILLQDDVDRLGIT
GMGGSGKTTLASALCNNMQVKASFRNNIVFIPVKRSNPNVKALLETMWDKIIGGQRPEFQ
SIEDAHDQLRKKLRSRTYRPTLVVLDDVWSISNLEHLLFEAKGYKTIITTRQDSTIPITD
GTRFYNMPLLENANALSLFCFWAFGKTSIPSTEKEDLVKQVAAECKGLPLALKVIGSSLR
GKRRPIWINAERKLSKSESISEYYKESLLKRLETSIDVLDDKHKQCFFDLGAFPKGRKFS
VETLLDIWVYVRQMEWTDAFEVLLELASRNLLNLTGYPGSGAIDYSCASELTFSQHDVMR
DLALYLTSQDNIISPKRLFMPSKEDKIPTEWLSTLKDQASRAQFVSIYTGAMQEQDWCQI
DFPEVEALALFFSANQYCLPTFLHRTPKLKVLIVYNYSSMRANIIGLPRFSLPIQIRSVF
LHKLIIPVSLYKNCRSWERLEKLSVCLCEGLGNSTLVDMELEPLNFPNITEINIDHCSDL
GELPLKLCNLTSLQRLSVTNCHLIQNLPDDMGRLKSLRVLRLSACPSLSRLPPSICKLGQ
LEYLDISLCRCLQDLPSEFDQLSNLETLDMRECSGLKKVPTVIQSSLKRVVISDSDKEYE
AWSSIKASTLHNLTIDVVPEIFSLAWLDD*
>PmNBS-LRR104
MASASASPSTSYEIGNNYSPFDVFINHRGPDAKKGLASHLYHSLRRQGLRVFLDIEELQA
GDNLKPQIVGAINTASLHIAIFSPRYAESPWCLNELVQMLETGKTIIPVFYKVNPSELRW
VRSGNGVYAQDLRILAKKRAFDSEPRHDSHTIEKWMNALSVVAEISGFELNACDGDEGLL
VQKVVEQVFKKVGKAPLDVAKYPTGLNDKVEDFESTVFSQHQSEQSTAVGIVGLGGVGKT
TLAKELFNRYRSKYDQSCFLSDVRENAAELNVLQSRLLKDLGQRDVHISSTHEGIETLKR
RLSHSPRVLVVIDDVDHMSQLDALFLPIKHAIRSSSFIVVTSRDMGLLKRSGILESFIYK
QTGLNQQHSRELFCTHAFNHPYPRTGFEQLVEQFLDVCAGLPLSLQVIGALLCHEDLHYW
EAQFNKISTIPPIDILSRLKISYDSLEYEEKQIFLDAACFLIGEERDTAIRIWEGSRWQG
WLGLRNLETKCLLEVDSKNRIRMHDHLRDLGRQIAKTEIPHRLWRSDDNVFDHSPVRGIS
MVDGTDPAESFEIPTNIRGLQLLRAQGNSVERIFKVPQPPHPVWLHWDSCRYSSLPSWIS
LKNLRVLHIKGREMETLWQNQSQEAPLELRELNIDANLWNVPKSIGTLKHLEKFVLQWTG
DGSCEAVDLETLPDEVCGMHSLKLLKLRACKNIRFLPNKAGNWKNIQRIYLDGCVALQGL
PDSAGKWTNLTEINLGCCFALQGLPDSAGNWTNLREINLIHCYALQGLPDSAGNWTNLRE
INLSYCDALQRLPDSAGNWTNLTEIDLSHCSALQGLPDSAGNWTNLTEIDLSDCSALQGL
PESAGNWTNLTEIDLSDCSSLQGLPVSAGNWTNLKKIYLRECSALQGLPDSAGNWTKLTE
ICKHYRKIRR*
>PmNBS-LRR105
MSEPPVVGALIETFTSMLADKVLEEVSLITGFKNDFEFLCDELFSVKLLLDEAGQHSTSR
SMSNWLEKLEYFLIDAVDMVDECRGSSFGKSIFSNFEKLIFRYKMGRRIRTLRQRINHIH
GSAKYLKHLMSIFQINALNVHNLEDKRERSSAPLKESHIVGIKDDIADMTKLLLTENGPQ
VIAVVGMGGIGKTLLVQSVFKSQKVQESFLHVVWLAVSQNFDLQPLIHQIAKQMTTEEAS
VRDSPVDEIKRKIIEDLERSPCLFVVDGLWKNDFYKIEWLSVGKTKIVVTTRHKSVANTM
LPSQVHIKIMSKLSLENSIKLFCLYAFPASGDTQEDTDICLPDQDPKEVTQNSAANINIG
FPNQVPKSLVSLAEQIVQKCDGLPLALKTIGASLARVRMLPNDWESILESLNEAQAMSDQ
VWPSLRLSYQVLPYHLKLCFDYCSSFPKNTAIKSEFLVNAWIGEGFIPRTAERPYDVGLS
YINELIDRCLLEVSKLGGDGRVRYCKMHDLLHELAHLESQKKTKCLLKPGNELNEFPVRD
SVGLRRISLIENNIEAITQPIKCPGLRSLLLRKNVCLKSISASFFENMKYLAVLDLSETS
ITLLPETVGHLRHLKLLNLSQTKITKLPKSLAELRSLQFLDVSQCQDLREMHSGIGEHKA
MIHLNVKGSDNLESLPLGISKLTYLHTLKGPIFKREKSYTAKALQWRAALKRGKTVNAKA
LQWWDLKRLTHLQHLSLTLEAPSSEGIIRLEEGTFGSMTNMRFLSFKYINSSERSSGVLE
LPRDIEVMHRLEILHLKGCVVQDWIFGLQNLMELELHGINSEKEEYKGLESIPNLRKLKL
SNNDKCVEFPQEFGEPRAFPKLEYFVIKKFNSLENFPSLKDGAFPMLKSFQMKCCQRLKD
ITKALQSLTNIEEIRVKECPGWQDGIWEDKHTWKLLKDRPIKLTINGYTVSWALDQDRNY
RNYRNSKLRTTFLIHAAAFYFTDACTSSAAGVVEQRTLQNDSA*
>PmNBS-LRR106
MGDPGFISGFIGVVIDRLIQVIEKDVMTAITCREELRSLEKLVKEIQPVNMAIQQYRIAI
QQSQSESVKNIEPVTVNIWLKKLNSTLEDAREILLKCQVSSDNLVSRYILSKKIRKSIDS
LQGHLERLPLIGFSYQLHSDLTGRLQSQEAAQNQSSIPSTSQPSLASYRQQPIQEPCIVE
QDELFVNLKSLVMDDKEITSSSPSRVGVFGMGGAGKTLLLKRVHNDKEVQQHYEKDLILW
LTVTHNLSIINLRNNLGRQINLNINEGFDDRWGEEDVRRWIHEKMSSRRFLLFLDDIWDD
SETMLEMLGVPEDHVHGNSKIVVSTRDRRVLAKMRVSNPISMDYLSPEESWRLFCFHAFA
GDQYALSGSIDKIARDVCAECDRMPLALKVIGAAMAGVTAPSEWQVALEKLRNADKLNPQ
VEKKLYNRLRFSYDALCTPRDFALQLCFLYMGAFKEDEDIYIEDVITLWIGEGLLQTEEG
KAPLEIGRSHANFLLDRCLIEATIKDAGGQVVACSMHDVLHDLALEIAEKEENCYFRAGK
SLEEFPLKDCIGKGRISLMENKFTSIPDEFQGHDVRAMLLSESKSLEDIPSRVTRTLTSI
RVLDLGGTPIKTLSESFGALKHLVFLRLARAPIAKLPDSITRLKKLQILDLSHCGQLSEL
PYGLHKMTSLIYLDLSFCQGVQYIPSGISMLTSLQYLKMEKCWQAWQQTPQPRKTLCDLT
GGRPEYKRAASFSDLHHLKHLKWLALEDWLQPFTEGVVGNMVEMRTLILRMLQMKVLPED
MKIMVELNTLVVQSNVLDKIPSWICDFQQLSCLILKSCRDLQEIPVGLEKLEWLRRLDII
GSWSLKELPDAYGKEGAFPSLESFWLDQTRTLEVFPPISQGAMPLLKKLGLVLCLDVKTL
PPGLQNLRNLREVHVYESPLILKSMEEEGSEAWSTVRQLEGEMHVEILKESTANHRHKRM
EKRMGNKYWWDRFLSNMWMDFNM*
>PmNBS-LRR107
MAEALISTLGEKLTTMLAGKIFEGVSMLTNFREDVEFICDELDSIKSLLNDTTVQRSNSN
SSSVTTWLHKVQDLLYRAVDIVEDCEPRKFGNPFFRFRMGRRIKKLKENTMTIRSGARNL
KYLRSVLDVNAQLHALNANSEDKRERSTALLTKYKTVGMEKDIKLMTDWLLVERSPGPPV
ILEERSPGSPVIVEDPGERSPGSPVILEERSPGSPVILEERSPESPVILEERSTVIAVVG
MGGLGKTLLVQRVVNNEDVQQRFNHVIWLSVGRDFRVKNLLLEMAAQIKLPKTDNLSELE
VETLRGIVCEHLAGKYSLFVLDDVWAEGVLESVGLPLQSGNDKIVITTRHRRVGEAIEAH
HTHEMECLNKEDSLELFKIHAFPERAGQSTPSKALIRVARGIVESSSGLPLAIKTVAASM
ARVERIPTLWQSTFQRLNQARTITSSVMSSLRLSYQALPYHLKSCFLYCSLFPKSNALRS
EYLVYSWMAEGFVSAQEAEDAYHIGLSYIQELADRCLIEVSQVGGDGQIKYFKIHDLFHD
LALTESQVETKCLIKPGKELKEIPSIECLGVRRVSLVKNDISKISDAIQCPQLRTLLLWN
NMDLKSISASFFHNLRYLAVLDLSQTSIKSLPRSICNLTHLKFLNLSRTEILKLPRSLSG
LWRLQFLDVSFCKNLRRLHPGIGEHKFMVHLNVKRCRDLVSLPAGVAKLSSLQKLKGAVF
KSKRTANVLQLADLKKLTLLQHLSLTIDTPSSQEIKDPSPSQASEAPPSSQAIIQLEEGT
FAGMKKLRTLSLRSISSRLLCLPRDIESIAQGLERVRLHNCLVPRWIFDLQSVMVLVLDG
NVPGADYKGLEKIPSLRKLRLSKNKDCVELPKEFGLPNAFPNLEKLVIENFKSLREFPLL
KDDAMPRLKYLRIKKCEQVINMPVGLEKLKSLKEVEVEEEDFRKFQWTNLRKRQVKIKVI
YPVGEKAMSKIKSIREMRQTNRPPDRREKQKKSIFRSLKRKKLLFLRMKNLLLPPSI*
>PmNBS-LRR108
MAIRQTSVSASTSSSTSVTPLSSHIYSYDVFISLHRQDVKESFSKHLYSRLLSHGFRVFM
GEEELDEGMELTPQIEKAIETASVHVPIFSPGYAGSKHRLDELVLMWKSGGTILPVFYDV
DPDELKCLRGEGGVYAQALHNLEKKSTYDSKSQEDKVLYEASTIENWRVALSRVVELRGF
ELEACDGDEEELVDHIVQRVVKKIEKSPALDTAKFPTGLEEKLGEFEETMLLKQHHHIGE
AKVVGIVGRGGVGKTTLAKALFNRYRSDYDRSCFLFDVTSEGLTSLQSQLLRDLTHCDKR
IDSIDEGIEILKRDLSGSHSLIILDGVDDVDQLHSLIPAPLVLNPHNLILITCRNKNILL
QSGIRESSIYTLTGLDTEYSRELFCSHAFYQPYPVAGFEEMVDEFLAVCDGLPLSLKVFG
ALLCGNDDLVYWKEQVCKISETLPSEISKRFRISYDSLNVEEKQIFLDIACFFIGEDRDK
AIRVWDGNGWKGSLGIANLQNKGLVVVDSENRIRMHDHVRDLGRDVAENDLPRRIWRGTN
NLFQDVFPHSAILRQLPVRGINMVERRSGYSFEYAVELGNRFSPITFGNRTVDMFNRLIR
SPSIRVVDMLNGFINFTFNHLFVDMRALQLLRAEGDSLDSISNLLHSDSAVTWVRLDRCP
YSSIPPCIPLGNVRVLEVAGGELETLWRSPTQAPVLLRELNIGATLHRVPNSIGLLKHLE
KIEMENTIEALPDEFFHLTSLKHLRLRTRMMALPDSLGSLTKLRHMDLSGCTELQTLPPT
LGNLSYLKYLSLNGCSSLGMLPDSFGNLIRLRHLYMSGCRTLTMSSTTFGKIRTLESLDL
SSCLGMEALPPQVTYQRSLEELNLLDTNIKELPMAIGNLYNLEILKLGCSSLEMLPPSLG
NLRSLRELFLYFCSKLKCLPESVGQLSQLTRLTIQCARIEHLPVDVMRLNNLRILKAIGC
PLLEVPFGSVEKAGLLDSSIGNCMVRLKHLDLQGTRLKAISFLEGICPKLEHLNVSCCPE
LVEVGALPTSLVSLDLHESPALQNLTALSGLTELQILNINRCKEVEELPGRETLKSLHDL
RASECPKLKFHAGI*
>PmNBS-LRR109
MDASGASSSSAADPINSSSYGVFINHRGPDTKKTFATPLYRRLFERGLKPFLDQKELKVG
FNFPSQLLGAIRNALVHVAIFSPTYAHSRWCLDELSLMLESGAPIIPIFFQVDPADLRWT
DQKEKGVYAEALHKLQMKKTVDPETHEEKPRYDSATLQKWRKALSDVADITGFDLKGNFN
GDEDLLLDEVVKRVAELMPAKTKLYVAKNPTGLDDKIEDFETTVLAQQHTGEVQVVGIVG
LGGVGKTTLAIEFFNRKKSQYNESYFLSDVRENARISLHSLQSKLLKGLFGVNRQIDNIH
EGTEIVRQFLSSSKIFLILDDIDNVNQVHALLPEINDLDKDSLILITSRDEGVLKRSGVK
ESSMYRLTGLREQHSRELFCLYAFCQPYPHRGFEHVVNKFLRACDGLPLSLVVFGALLCG
NKDKSYWEAILRRAELPNEIKIKLKISYDELGNEERQIFLDIACFFLGKSKKSAITVWNG
SGWEGSLGFKNLQLKCLAKVDDKDVIHMHDHLRDLGREIAETEFPRRLWRPTGNINDWLH
QPSSVIMEARGIRMLPQGDSIERLDLCISLSNCFLDCDAMNLKLVEAEGHLLDPIWRVHS
PNLMWLSWRDCPYKCIPSWITTKKLRVLRVEESVLETLWHGKGQAPLQLQELEIINASCL
SSIPKSIGLLEHLERIVIHSSSLAKLPNSFGKLRNLHSLDLRRCKKLERLPDSFGSLTNL
HSLDLRLCKKLERLPDSFGSLTNLHSLDLRRCEKLERLPDSFGSLTNLHSLDLRRCEKLE
RLPDSFGSLTNLHSLDLRWCEKLERLSDSFGSLTSLHSLDLSLCEKLERLPDSFGSLKNL
HRLALSLCEKLERLPDSFGSLTNLHSLDLCWCEKLERLPDSFGSLTNLHSLVLSWCEKLE
RLPDSFGSLTNLHSLDLRSCKKLERLPDSFGSLTNLRSLDLPACEKLERLPDSFGSLTNL
HSLHPWCEKLERLPNSLGSLTNLHLECMKLERLPDSFGSLTNLHRLDLRQCEKLERLLVS
FGSMTNLQLERD*
>PmNBS-LRR110
MASSSKSASTSASTSTADGNTYCDVFLNHGGSDGKTFASRLYDRLTDDRLTGYQLRVFLD
REEMEKGDELTPQINGAIRASSVSIAIFSPKYCESSWCLNELLLMLECKRTKRSTILPIF
FHVEPSVLRWTEGEKGVYGQALSSLQNKKNYDPEIIQKWKKALHDVAEISGYELDGKSSY
NGDESKLLKDVLEKVLRLVPKQPLEVPIYPAGLEEKVKDFEERVLLQQHESGKAKVVGIV
GLGGIGKTTLAKELYNRKNKEYRRSSFLFHVRENNSRGELKKLQRQLIKELSGKGEEIYS
TDEGIPLLEKHLPHWHALIILDDVDDVEQLRALLPVLPAKDSLILVTSRDKSVLQIWDLI
EDPFIYNAEGLSVQHSVELFCRHAFRLPAPPDAAFEQLVNKFVDACGKLPLSLCVIGALL
HGEKNPDHWEAQLRKIRKTPPTEIQKILEISYESLDDEERKLFLDVASFFVGEEKDTAMM
IWEDSGWAASMGLDTLRDKHLVEVEVDAVWKDRVEYFTGGWLQKYSTECMVECIRMHDQL
RDMGRYLADKEPSLRRIWRVTENISDLSPVEGTRDSAERGRRVAELRWRALNGPDLPCSP
GSCVEGVFNVEQPPQLILLRCYNCPDSSLPPNISTKNLRVLHIEGSNLETLWHLESQAPR
ELRELYIDGSRLPKIPQSIGQLRCLEKVVLRSEKDIVSFETLPDEFCQLQSLKHLELHDK
GLKSLPESFGDLSSLQHLNLAGCTCLEELPDSCGNLTKLQHIDLSSCMKLPLLPDSFGNL
TNLQHINLSYCQELWLLPDSFGNLTNLQHIDLSSCNQLETLPNTFGNLIRLKFLSVNACP
WITLSEALGNITTLEHLNLAECFAELPPQLTSQQFLQELYLSSSELPEAIGNLSNLKILF
VESFDLEMLPSSFGALRSLEELEFEGCPFKCFPDSIRMLTQLKKLALRSMNLKRLKITEW
LSGLPTTLETLEIRWCRKMKELSGLERLESLKDLQISSCRGLKRIHGLAQLTKLQTLDVS
MNDDLEELPGIEGSQSLKEVNALDCPKLKRKYQEFTENLIFFE*
>PmNBS-LRR111
MMLSYLESFGVEDHLLQRMDMFNCRKVYSRFDGLVEGLIPKVQELFLLEQRRPRKQQNPI
YEQFLNILNNGVALVKKCEKTSRFNVFQKLRYASQIHQLEKEILDLVRYQMPVQLSLDVT
NLVTEIKRIRQLSDQSMDERMVNEAIVAKLTNDPLKNAMMLQQMGSDDMLDGDLEEAPAC
SYNGSVKSDFIVGLEENIWNLKRILLRRDVSVVGVQGMGGVGKTTMALALSDDQEIKGAF
RNNIIFITVSQSPNLKVILETMWEKIVRRKKPVFQSVEDAHRQLQQQLLRQAKPTLVVLD
DVWSRANLENLIFEGEGYKTLVTTRIRSIIPTATSTQIYELPVLDDANAQSLFCFWAFGQ
KSIPTDADEHLVKQVQAECKGLPLALKVIGSSLRGESRPVWESAKNKLLNGESISDYHKE
GLLRCLESSIDVLDEEVRECFLDLGSFPEDRKISVDALLDIWVYVRKMEWHDAFVILLEL
ASRNLLNLTSNLRSCAINYGSTSELYFSQHDVMRDLALYLASRDWIVNRKRLFMPKKEDG
LPGKWELLKDQAFDAQVVSIHTGAMEEDQWCEMNFRQAEALVLNFSAGSYFLPSFLSSMT
KLKVLIVLNYGSKRATVNGLPSPSSLPQLKTIRLERLNVPSLQEQSKLFQNLEKLSLSLC
EGLGNMSRFNTTQSSLKLPIMLDFNLDHCCDLDELPSDICDMSSVVNWSITNCHLLQKLP
DDMEKLSSLRMLRLSACLGLKELPASIGKLGKLEYLDISLCECLKELPEEIGQLKKLQVL
DMRECSRLRKLPKSVEGMKSLRHVICDEKIGQQWLRVKSSVLNDLKVEIVDAHFSLDWLD
G*
>PmNBS-LRR112
MPANKCCRCGLLSCFPCFSRNKYAQPAQPDSSEIAPFPPTVIVNPSSAAATSSSAPLNAS
DDNLGPDFQPSSPSAPASTQANASTDGAVMHNDSQPIAPSPVPPSCSQGTATSSAFPTSS
QTTVSPTAQPARDKGFEGGSSSTPSFTSLPKESDHAKCIMEGAKVVDKENVDVDLSDLIN
YISELLRFNEEKKKGTLFPEKKKGNNPSMLKAAKDYWPGSKTLLKFLSDGITEIKDVCPD
SKRIAQDFLRSMGAAHMATTGLLAVANILERYETISINKKACLSVLKEMSKLAIHVQQLQ
KRPALKEGMEASMREAIALIVEASMACCTQIDSSKFSRFFSTTVDGDRLVEFQKQLNETD
THMQREFGLSLYDATDHIENNIDQMKISIDQINTGINQINMSREERGQLLYPQYPKHAVG
IEGQLKEVIERLEMGSDKNALAVILHGFGGMGKTTLADAVFARLFDANREGYKYSYVRLF
DTIASTPNIVELQKFIIKTLKTGEEPNEFQRYEEGQQQIESILEKEVVFIYIDNVLLPEK
VEQGRHALEQLLPNSMEKARKLRLLLTAREKDAVRISGVKPEFYSIESLPEEEALDLFKK
TLDDDSEKQLHPNQLKQIVKICGGVPKLLKVVAGFISSEENAQEAYSAVLEESENNWKGE
IGKDIDYYVFAYDKLDKKLKDPFLDICLLFQGKHWEALSDVVGESQLKMLEKRALVTRDV
TSMTARVHDVILTIGLQKAEAEAERFILTSATQIETLLNKKDEDLRKIKCIWARDNKDVV
SIPAKKLDLMSGSLRVLTLGPFTFVESKCTRVFEKLVFFRADVSRLPFDLSKLKWFKELR
HLRYKPEDLPDLSQMPSSLRHIDFELNSPAFKITSNCLQQLRNLRVLRLANAKFKKLPQE
LGHLVNGLQELMFSGCEYLEELPQSISTLGSLRTLEMRSCPGLKSLPEDFGSLNSLQMLY
LNHCRSLKALPGSLGNLTSLQRLDVDNCESLKALPGSLGNLTSLQTLYVYNCESLKALPG
SLGKLTSLRRLYLYDCDSLETLSSSLEELSSLENLGISCRNIQVLPSGIGKLTSLVSLDL
CCSKLSSIPESIGQSKLLNRIRLSARVKELPDGFCNLFSLTDCDMGDCQHIEKLPDRFGQ
LTNLRSLRLDCCESLKKLPESFNQLKCLERLSLEDCAILEELCTDFKDLSSLRVLLLNDC
KMLKKLPQDFHCLVKLEVLDVRNCRVLEGKWMDSMVKMKTLQIVKIGGSPLLEERWGEIE
KQWEPSWTFAVHTGQGLSNKENIAKQLQPNFDSILTDRRGQPFHISDLPLNTPLLVMFDA
AKENFRKRFVFSFIEENIDDIQINFEIVYFGNHFNELPKKLLYKVLGHAPADSTAEALFQ
KVLSLDLEETSEISWRRADMGFLTLSAKIVHDEKGDKYLSCWELLEEESREEFIMKKCGS
YLKLKQLVERPRESPIELLRELFKSGENESSLGFFKKGAPTQVGVDEMKGKTILLDIRPT
DLCYDVPLQSLVDMYVEVKKKGIFDFEIITIPMIQDNVKLDVSEKFSKVPWLVLQNPLQL
TNATKFFLVEGRWEERPRGWKAWRRSWKTWRRGWEQWPIGLDRWYPNIMRILQSNGTFAG
RNPMGVLLMVNTWGIEAFPFTEGKSKELIEKEVEEIKNMPPLLFLLKHLDKVSEQVKGAL
HQQKIICLCTFDPEDFTDSIKIMLTELKDNIEIIYIPKFGGEGSTDKVLKPVKGSTGKVL
KSVKFTNNLCELYPPLEQPKTLEVEMQKMFLLDLSEHEAMRFWARFYILQQGMKEINDKY
EQWNEMKMLLDSTTLRDIRLPGYLWMVIMDEDGNLITTRGEKFVKLFQTLPNDKAKNLIQ
QFIKGGKESRKETLVELEQLLNIDEVGSGSDLHEEGTPLNPAGPKSINDDSAEPSSTNDD
SAQPSSANDDAAEPSSTNNDSAMPSSTNDDSTEPNSANDDSARTQLSQ*
>PmNBS-LRR113
MGGAGKTLLLKRVQNDKEVQQHFEKDLILWLTVTHNLSIINLLNNLGRQINLHINEGFDV
RWSEEDVRRWIHGKMSSRRFLLFLDDIWDDSETLLEMLGVPDDNVHGNSKIVVSTRDRRV
LAKMRVSNPISMDYLSPEESWRLFCFHSFAGNQHTLPGAIENIARAVCAECDGLPLALKV
IGAAMAGITAPAEWRVALEKLRNADKLDPQVEKKLYNRLRLSYDALCTPDLFALQLCFLY
IGAFKEDEDMYVEDVINLWIGEGLLPMEEGKDPLEIGRSHANFLLDRCLIEASIKDADGQ
VVACSMHDVLHDLALQIAEKEENCCFRAGKALEEFPLKDCIGKGRISLMENKFKSIPDEF
KGQNVRAMLLSESKSLEEIPSRAMRTLTSIRVLDLGGTSIKTLPDSFGALKHLVFLRLAR
APIEKLPDSITRLKKLQILDLSHCGQLSELPYGLHKMTSLIYLDLSFCQGVKYISCGIST
LTSLQYLKMEKCWKVWQQTSQPRTNLCDLRGSRAEYKRAAIFSDLQSLKHLKWLALEEWT
QPFTDGVVGSMREMRTLILRMLEMKVVTRGHEKYGRAEHAGCAVQRFS*
>PmNBS-LRR114
MLDSKAPVIPVFYHVKPTELRWTRGKKRSYAEALEKLEKKTDYDPQTHEEKSRYDSGMIE
NWRNALSRAADISGFELEACNGDEGELVDKVVEQVLKKVKKPALALDVAKYPTGLDDKMK
LFENSVLLPQQRRGKPQIYGIVGLGGVGKTTLAKEFFNRNSSGYQRSCFLSDVRDNADRG
SLNLLQKILLKNLTGTDNSVNSVDEAIGMLKMHLSSANALVIIDDVDHVDQVYALWPHQT
VLHSESLILITSRNKDILISSGVEESSIYNLTGLSTQHSLELFCLHSFSRSYPPSEFESL
VNKFLESCAGLPLSLKVIGAHLHGKDASYWEDELNKLERILPNEIKQRLQISYDALDREE
QQIFLDIACFFIGEDKDMAVRIWDNGLCGFRNIQDRCLVEVNSEKKIKMHDHLRDLGREI
AKASGLPRRLWRWTENDIDDLLQQSSVSASSVTALRGIKMAFREDGIPMARMPWSPPLDD
VLGDVRLRRLQFVDDLLSGIRMMRLQLLDSEDVLVERILTRIQYPNLIWLRWNNCPCTSL
PPSISLKNLRVLQLQCSKLQTLWEEESQAPVQLRELEIQGPLSNIGSSIGKLKHLERILI
YSVSVWGEKVNLTKLPEEFCLLQSLKVLILERCSEMKSLPECFGNLTNLQQIRLSHCSAL
ENLPASFCKLIKLHSLDLQYCTNVTMSNETLGNICTLEYMNLSGCGKIEILPPQVARQRS
LEQLGLRNSNLKELPSTIGELSALEVLVVGAPLLDLLPPSLCDLKNLKELHLSQCEELKC
LPASLGNLKELKELQLCGCRELKYLPASLGDLQSLKTLNIRSCKELKCLPGSIGMLTQLT
ELRVDNCPLISELPFKEVVKGKGEALNDLDFSIDNCIL*
>PmNBS-LRR115
MSGFICVSIDKAIKQTLHHMNNAIRRKDELKFPKELVSSMEAMTQLVMSIEAITRQIQHY
RLVITWKDCKKSEVSRWVEGFNKWLNELDSLLQQAYGMSKQCAMATHQGSFREQMRKIPS
LTSDIVHHLKSMSSLVDIDKARIEGIVADARHITPAPQTVTASSATTAYFTTGWQGVGNI
LAPSTSSETISQARDAVPATARMKLIDEHFIVGQDKALADLRDIVINDNKPKFISVYGKA
GSGKTLLLKSLFNSEQVRNNFSTSNRFLLWLTVSKSPCSKSLRNKLWTQIAIQDNVGTVK
NINEQHVEIWVAVQNDVDLIKNVNQEEVKKGANDVLQRSKGFVLFLDDVWNGDANILLNE
LGILQSAIDDSNAKVIVSSREPTTLSNVAITEHRMQIGDLNEHDSWKLFARHAFPNNDRN
PPAKEQGKFVCHMCEGLPLAIKVVGRAMAGSTQAKQWRWALQRLSNAESFYDCRLKFSFE
ALGNEGIKMQCCFLLAAAASLEDEIIFARHVILLWAGEGLLSGKMAQEDSYDPFEMGWIY
LNVLADRCLIEPMMRDHDGRVICFRIHDELRNLAIQIASEEENFYGPMDGKLSVLEADDK
YSRCTRIFLRNKKLSSLDRSFRAPQICSLFISENSLKELPKEAIGSMTSLKFLDLSDTKV
QSLPKSLGSLTQLVCLRLLWTPIKELPASLTTLVNLEILDLSFSSIKELPADFHKLRSLR
YLGLSHCKDLQYLPRGISQLTSLQYLYMNECDSLWKSTESRGQWKQVASISDLVGLTQVK
WLEVQNNGAPFDEKSAGKIIPLETLRLTLTGMKTLPIIMTQMQNLKRLALKCPDLDRMEF
IGIRNKKFDDFQNLSYLVLFDCGMLWKLPDLHNLKNLQRLEIIACRKLKEFPEKFAEKGA
FPSLKIFSLIRLEKLEKLPITGGENTEGDIEEGAMPALQIFTIMECPALKILPPGYLKIK
TLQKLRIYSCPMIAEDGEMKEKKRNGMVKLMSIRDTEEIKKWHFQLCAKHGSWIYGEFWC
QELFLFLGGLNAFV*
>PmNBS-LRR116
MENEKPDRGFISGFLCVGIHRTIQHIIQHIHIAHCCKNELADLKELVMSIELTIMHIQQN
RLAFKTNNEWLKEKASAVNGWLKEMDRLLLQASKMVQRCSMPKSHVKFSGFQTERKIRCL
IAEIEGHLKSSPLHVQTPKGQVGDTQKVLEGLGQTKARVEALASSAATSQAALAPRGEVI
ENLIEEQDIVGQEQLFAYLKNSLLDDAQDCKIGLLGECGSGKTLLMRKVFNTQKVRNHFN
NGLWLWLNVSKSQSLSSVMNQLRRQIAVQTKEEAGRNVNPEDKKWLEEIVESKKIALFID
DLRVGELLEGLASQLELVKNHRNCKLIVSSRDRTALSKIGVPADCTKEMKGLTEDESWKL
FCHQFPNNNENLHSNIENKERKLFVCNGFPPAIKVVGRAMARSPQPQQWALDRLENADRL
DDFLRLGFDAVGNEDANMQLCFLHLAAAFFEDEVIDVQEAIPLWMGEGLLAMKMLQNGPA
HVLTDRSFNEPMIINTEGFPVCLRMQDPFEIGRLYVDQLAERCLIEPMVRDADGRVVCFG
MLNVLRDFAIKIAKKEENFYCSVDNSLKDSPKIESSDSTRIFLSSNELTSLPRFSSSSAM
CSLFISQSNKLTKIPNKVMASMMFLKVLDLSGTSASSLPEDVGCLKQLACLKLSGMRIKR
LPKSLTGLGHLEILDVSFTHIRVLPSDIHMLRSLRYLSLRGCKYLQNLPYSISALLSLQY
LYMDGCSMWTKPSTNRCQKVMAGSRKWTKLARNKYKEVASMESLSDLIQLKKLALEAISE
GKLKGTVGSMTEMDTLLLIFSKEMPSNIENFSLDINNMSKLRSLSLKCCNFTKMEIKMKN
DVCRLENLTYLKFYECPMLEELQNLDKLPNLKHLEIILCQKVENFPREFGEKGAFPSLKI
FSLVGLENLKELPERKEGAMPSLAIFNIINCSHVKMLPGTYLKGRIRVTVYGGSLKDIEE
SLKDIEEGDKDMVQVIENSTSTEEIIKKYLQVFHKNENEDKNEDWLLGESWCNEMVLFVK
GCL*
>PmNBS-LRR117
MDILTGAASTTFSKVVLDPVIQLMKDVIQKEENREILQADLKRMEKLVQDISTIFQDQQR
VPPQTVKDGLEELQRSLTEAQSLLHRSEGRQRYLECLVCKPVRLSKQIREWKVSFDKLYQ
HLREDFSAIVNAQQIAKSAPQKALLQDVPTSGFDGSGINSAQRQVQEWLSEPQVHIIGVY
GMAGVGKTSCLKMVYNNCINVYQHVIWVTVSADYRISDLQSRIAKAINLELPSNSDIDTQ
KMMLSASLESKEFLLVLDDLWSRLDPQELGVAFGRNKHSKVLFSTRRRDLIKEMIAEKSI
EIQPLSPDESWTLFRRIAFNDDTVSVSMDIEEIARKMADECQGLPLAITVVASAMFGKTS
AEDWQISLNLMKTADPSFPDTHPRVDPELYQRLRLSYDALPTNSNVKNCFLYCAMYPEDA
EIPVDELVQIWIAEGLVRSKQQSHLMDMAIGRSFISLLVDRCLFHNVPFEETQDGWTLLQ
RQCIRIHDVIRDMAIYIGEKEEKCIFKAGLDLQNFPEIHNDYYKRISLSHNNHIRNLPTQ
FTHPKLASLSLISTGISEVPSGFLVSLTSLKVLDLSRNPRIRSIPSSVGQLKQLEFLRLR
DLGIQDLPEEISHISSLQFLDLSNCKELQSLPSGIGKLKNLRHLNLRGCRRLRTISHEIS
QLTSLSTLDAGGAIISTVVADSRASIWSAVEADSRASIWSLKSLRNLRMLRIEVRVDVEE
GNWASSGIEVGIMGNWLEMRHLSVSFLNGGDRDDAMEDVLPEDMQKMSKLQSFIIGQYPR
SGLPEYTCKFEHLEDLHLVDCSQIRELSPLERLPNLKSLTLQEMSNLTWLGIGNSGYAML
EKLVLYHLERLESIAGPPNNDDVWNETILPHLRVLEIRGCSSLKRLPKGMEKLRSLRSIV
GTQVWWEGIQWVDDNMKLHLQSLFSETRDHFY*
>PmNBS-LRR118
[truncated: 5,655 more rows]
