# Supplementary material for: Comprehensive Analysis and Functional Verification of the Pinus massoniana NBS-LRR Gene Family Involved in the Resistance to Bursaphelenchus xylophilus
Source: Int J Mol Sci. 2023 Jan 17;24(3):1812. doi: 10.3390/ijms24031812 (PMC9915305; doi:10.3390/ijms24031812)
Supplement: Supplementary file 1 [file ijms-24-01812-s001.zip › Table S2.xlsx]

## Sheet: Sheet1
Table S2 Details regarding the identified P. massoniana NBS-LRR family members.
Type	Gene ID	Gene Name	Number of Amino Acids	Molecular weight (MW, Da)	pI	Instability index	Aliphatic index	Grand average of hydropathicity(GRAVY)	Subcellular localization	Probability of signal Peptides	PredHel of transmembrane Domains
CNL	R_transcript/11048	PmNBS-LRR102	984	112256	5.54	47.78	98.38	-0.212	Cell membrane. Cytoplasm.	0.0757	1
CNL	R_transcript/14564	PmNBS-LRR117	932	106133	5.87	51.5	99.98	-0.249	Cytoplasm.	0.0006	0
CNL	R_transcript/265	PmNBS-LRR133	920	104907	6	49.39	100	-0.257	Cytoplasm.	0.0012	0
CNL	R_transcript/3175	PmNBS-LRR138	939	107233	6.98	41.55	97.57	-0.278	Cytoplasm.	0.0052	0
CNL	R_transcript/4924	PmNBS-LRR15	895	101342	6.49	48.21	96.72	-0.222	Cytoplasm.	0.0007	0
CNL	R_transcript/6587	PmNBS-LRR16	881	99102	5.47	41.74	97.15	-0.207	Cell membrane. Cytoplasm.	0.0023	0
CNL	R_transcript/7244	PmNBS-LRR167	931	105107	5.55	45.38	96.34	-0.221	Cytoplasm.	0.0124	0
CNL	R_transcript/8263	PmNBS-LRR179	931	105490	6.16	41.66	96.42	-0.271	Cell membrane. Cytoplasm.	0.0007	0
CNL	R_transcript/832	PmNBS-LRR180	968	109811	5.12	44.26	101.1	-0.166	Cytoplasm.	0.0011	0
CNL	R_transcript/913	PmNBS-LRR188	903	102216	5.87	47.33	98.12	-0.257	Cytoplasm.	0.0007	0
CNL	S_transcript/10219	PmNBS-LRR196	954	108584	5.33	44.5	101.58	-0.21	Cell membrane. Cytoplasm.	0.0007	0
CNL	S_transcript/10425	PmNBS-LRR197	712	80256	6.05	47.27	93.09	-0.268	Cytoplasm.	0.0006	0
CNL	S_transcript/11506	PmNBS-LRR203	596	67456.1	5.82	46.14	90.1	-0.304	Cytoplasm.	0.0005	0
CNL	S_transcript/12099	PmNBS-LRR205	905	102129	6.72	44.66	96.83	-0.23	Cell membrane. Cytoplasm.	0.0007	0
CNL	S_transcript/12201	PmNBS-LRR206	894	101612	5.79	49.33	93.77	-0.326	Cytoplasm.	0.0007	0
CNL	S_transcript/12208	PmNBS-LRR207	887	100821	5.6	47.29	95.83	-0.296	Cytoplasm.	0.0038	0
CNL	S_transcript/12607	PmNBS-LRR209	703	78634	6.11	47.03	90.97	-0.28	Cytoplasm.	0.0007	0
CNL	S_transcript/1288	PmNBS-LRR210	702	78819.3	5.5	41.17	98.06	-0.207	Cytoplasm.	0.0024	0
CNL	S_transcript/13743	PmNBS-LRR22	859	96305.1	5.72	39.89	101.02	-0.098	Cytoplasm.	0.0068	0
CNL	S_transcript/14438	PmNBS-LRR225	859	96640.7	5.79	38.53	101.93	-0.112	Cytoplasm.	0.0046	0
CNL	S_transcript/17601	PmNBS-LRR248	693	78786.2	6.84	44.01	105.95	-0.108	Cytoplasm.	0.0012	0
CNL	S_transcript/18060	PmNBS-LRR255	978	109471	5.6	41.25	100.03	-0.2	Cytoplasm.	0.0004	0
CNL	S_transcript/22065	PmNBS-LRR272	1049	117608	5.6	44.37	89.96	-0.402	Cytoplasm.	0.0074	0
CNL	S_transcript/33162	PmNBS-LRR45	663	75745.9	5.42	40.33	105.25	-0.092	Cytoplasm.	0.0009	0
CNL	S_transcript/3605	PmNBS-LRR5	870	98739.1	5.43	43.78	103.44	-0.16	Cell membrane. Cytoplasm.	0.0007	0
CNL	S_transcript/5517	PmNBS-LRR61	1078	122267	5.01	44.39	94.33	-0.309	Cell membrane. Cytoplasm.	0.0006	0
CNL	S_transcript/6371	PmNBS-LRR72	891	102442	8.56	39.77	100.75	-0.231	Cytoplasm.	0.0007	0
CNL	S_transcript/6428	PmNBS-LRR73	845	95396.7	6.43	43.16	96.59	-0.19	Cytoplasm.	0.0023	0
CNL	S_transcript/7101	PmNBS-LRR78	891	102412	8.56	39.56	100.75	-0.231	Cell membrane. Cytoplasm.	0.0007	0
CNL	S_transcript/7141	PmNBS-LRR8	793	90103.5	5.57	46.91	95.75	-0.256	Cytoplasm.	0.0006	0
CNL	S_transcript/7531	PmNBS-LRR85	931	107033	6.98	41.18	92.86	-0.309	Cytoplasm.	0.001	0
NL	R_transcript/1056	PmNBS-LRR101	741	82886	8.49	40.74	95.82	-0.222	Cytoplasm.	0.0004	0
NL	R_transcript/11731	PmNBS-LRR105	1003	114199	8.51	45.2	97.78	-0.226	Cytoplasm.	0.0008	0
NL	R_transcript/11806	PmNBS-LRR107	1017	115323	9.45	52.93	102.63	-0.222	Cell membrane. Cytoplasm.	0.0006	0
NL	R_transcript/13124	PmNBS-LRR112	1968	221963	5.53	50.66	89.58	-0.352	Cell membrane.	0.0174	0
NL	R_transcript/13618	PmNBS-LRR113	588	66808.5	6.77	44.09	98.86	-0.176	Cell membrane. Cytoplasm.	0.0008	0
NL	R_transcript/13891	PmNBS-LRR114	878	99028.5	5.88	55.13	105.91	-0.2	Cell membrane. Cytoplasm.	0.0008	0
NL	R_transcript/14083	PmNBS-LRR115	1034	117287	8.47	43.39	95.75	-0.187	Cytoplasm.	0.0004	0
NL	R_transcript/14111	PmNBS-LRR116	1023	115879	7.64	45.05	94.73	-0.234	Cytoplasm.	0.0015	0
NL	R_transcript/1540	PmNBS-LRR120	773	87080	8.09	55.58	100.12	-0.305	Cell membrane. Cytoplasm.	0.0007	0
NL	R_transcript/1665	PmNBS-LRR122	1434	163036	5.59	59.12	105.77	-0.165	Cell membrane. Cytoplasm.	0.0011	0
NL	R_transcript/1819	PmNBS-LRR125	1218	135532	7.87	49.85	101.82	0.013	Cell membrane. Cytoplasm.	0.0038	0
NL	R_transcript/1875	PmNBS-LRR127	652	73676.1	7.52	37.8	98.57	-0.19	Cell membrane. Cytoplasm.	0.0025	0
NL	R_transcript/2667	PmNBS-LRR134	1044	118243	5.52	44.5	100.65	-0.147	Cytoplasm.	0.0009	0
NL	R_transcript/2954	PmNBS-LRR137	885	100676	5.27	38.3	100.11	-0.181	Cell membrane. Cytoplasm.	0.001	0
NL	R_transcript/4008	PmNBS-LRR141	960	110344	8.71	47.73	100.66	-0.197	Cytoplasm.	0.0015	0
NL	R_transcript/435	PmNBS-LRR143	916	104953	8.21	37.24	99.72	-0.215	Cell membrane. Cytoplasm.	0.0018	0
NL	R_transcript/4513	PmNBS-LRR145	686	77757.5	5.55	45.06	98.79	-0.205	Cell membrane. Cytoplasm.	0.0015	0
NL	R_transcript/4864	PmNBS-LRR149	686	77912.8	5.72	44.06	99.21	-0.204	Cell membrane. Cytoplasm.	0.0015	0
NL	R_transcript/5012	PmNBS-LRR151	917	103396	5.77	42.93	95.25	-0.243	Cytoplasm.	0.0013	0
NL	R_transcript/5382	PmNBS-LRR155	937	108899	6.49	52.3	107.69	-0.01	Cell membrane. Cytoplasm.	0.0009	0
NL	R_transcript/5719	PmNBS-LRR157	888	101704	5.78	43.45	98.78	-0.285	Cell membrane. Cytoplasm.	0.0128	0
NL	R_transcript/5739	PmNBS-LRR158	931	103816	5.9	56.43	105.71	-0.162	Cell membrane. Cytoplasm.	0.0011	0
NL	R_transcript/6820	PmNBS-LRR161	528	58450.7	6.15	50.7	107.46	0.004	Cytoplasm.	0.0023	0
NL	R_transcript/7007	PmNBS-LRR164	887	101036	6.65	44.32	93.66	-0.401	Chloroplast. Nucleus.	0.0007	0
NL	R_transcript/7114	PmNBS-LRR166	968	109999	5.67	43.23	95.48	-0.166	Cytoplasm.	0.0006	0
NL	R_transcript/7614	PmNBS-LRR17	886	100730	5.71	53.23	101.69	-0.149	Cytoplasm.	0.0006	0
NL	R_transcript/7689	PmNBS-LRR170	867	97552.9	5.63	44.43	101.63	-0.082	Cytoplasm.	0.0126	0
NL	R_transcript/7893	PmNBS-LRR173	490	55879.7	8.68	45.88	93.9	-0.289	Cell membrane. Cytoplasm.	0.0008	0
NL	R_transcript/8042	PmNBS-LRR175	883	98852.9	5.68	38	96.41	-0.197	Cytoplasm.	0.0015	0
NL	R_transcript/8068	PmNBS-LRR176	916	104556	8.52	40.1	94.08	-0.298	Cytoplasm.	0.0014	0
NL	R_transcript/8084	PmNBS-LRR177	765	86609.5	8.33	55.65	97.48	-0.277	Cell membrane. Cytoplasm.	0.0009	0
NL	R_transcript/8264	PmNBS-LRR18	665	75716.4	6.29	39.81	96.42	-0.247	Cell membrane. Cytoplasm.	0.0004	0
NL	R_transcript/8387	PmNBS-LRR181	444	50293.8	5.93	61.38	100.63	-0.216	Cell membrane. Cytoplasm.	0.0016	0
NL	R_transcript/8442	PmNBS-LRR183	987	112151	7.9	46.11	100.47	-0.138	Cell membrane. Cytoplasm.	0.0004	0
NL	R_transcript/8581	PmNBS-LRR184	915	103794	6.04	44.88	95.98	-0.288	Cytoplasm.	0.0013	0
NL	R_transcript/8771	PmNBS-LRR185	441	50172.6	5.06	38.6	101.9	-0.187	Cytoplasm.	0.0003	0
NL	R_transcript/8943	PmNBS-LRR187	839	95341.2	5.92	54.84	102.16	-0.174	Cell membrane. Cytoplasm.	0.0049	0
NL	R_transcript/9231	PmNBS-LRR189	912	104044	6.09	43.63	98.87	-0.201	Cell membrane. Cytoplasm.	0.0016	0
NL	R_transcript/9577	PmNBS-LRR191	657	75863.1	6.11	51.36	102.05	-0.359	Cell membrane. Cytoplasm.	0.0004	0
NL	S_transcript/10110	PmNBS-LRR193	914	104955	6.85	42.92	94.28	-0.282	Cytoplasm.	0.0002	0
NL	S_transcript/109	PmNBS-LRR2	742	84052.9	5.65	45.39	99.07	-0.221	Cell membrane. Cytoplasm.	0.0011	0
NL	S_transcript/10974	PmNBS-LRR20	899	101571	5.78	54.85	104.25	-0.111	Cytoplasm.	0.0003	0
NL	S_transcript/11419	PmNBS-LRR201	888	99707.4	5.72	42.29	94.98	-0.241	Cytoplasm.	0.0023	0
NL	S_transcript/12829	PmNBS-LRR21	886	99996.1	6.11	42.92	94.2	-0.24	Cell membrane. Cytoplasm.	0.0023	0
NL	S_transcript/12944	PmNBS-LRR212	621	70295.5	6.15	47.29	92.75	-0.293	Cytoplasm.	0.0027	0
NL	S_transcript/13005	PmNBS-LRR213	774	88350.4	5.96	43.89	96.95	-0.282	Cytoplasm.	0.0013	0
NL	S_transcript/13262	PmNBS-LRR216	870	98497.7	6.12	50.42	102.64	-0.127	Cell membrane. Cytoplasm.	0.0006	0
NL	S_transcript/13312	PmNBS-LRR217	737	83172.4	5.58	37.29	101.19	-0.133	Cell membrane. Cytoplasm.	0.0012	0
NL	S_transcript/14244	PmNBS-LRR221	884	99490.4	5.64	40.35	95.74	-0.242	Cell membrane. Cytoplasm.	0.0022	0
NL	S_transcript/14785	PmNBS-LRR226	722	81929.6	5.5	41.13	101.79	-0.127	Cell membrane. Cytoplasm.	0.0222	0
NL	S_transcript/14880	PmNBS-LRR227	793	89822.4	5.9	55.14	98.83	-0.182	Cell membrane. Cytoplasm.	0.0018	0
NL	S_transcript/15115	PmNBS-LRR229	869	99650.8	5.64	46.13	96.01	-0.27	Cytoplasm.	0.0009	0
NL	S_transcript/1537	PmNBS-LRR231	737	83206.4	5.58	37.29	100.66	-0.135	Cell membrane. Cytoplasm.	0.0012	0
NL	S_transcript/15442	PmNBS-LRR232	1702	194182	5.2	42.12	90.06	-0.374	Cytoplasm.	0.0004	0
NL	S_transcript/15508	PmNBS-LRR233	581	66545.3	6.43	44.45	98.8	-0.369	Cytoplasm.	0.0017	0
NL	S_transcript/15521	PmNBS-LRR234	1798	201660	5.42	49.25	89.03	-0.258	Cell membrane. Cytoplasm.	0.1554	0
NL	S_transcript/15619	PmNBS-LRR236	1251	137206	5.7	48.87	103.43	-0.111	Cell membrane. Cytoplasm.	0.0004	0
NL	S_transcript/16813	PmNBS-LRR240	851	97936.3	6.46	45.41	103.74	-0.254	Cell membrane. Cytoplasm	0.1665	0
NL	S_transcript/17582	PmNBS-LRR247	1563	173998	5.57	51.42	108.14	-0.053	Cell membrane. Cytoplasm.	0.001	0
NL	S_transcript/18032	PmNBS-LRR254	744	84189.9	6.71	46.55	102.06	-0.201	Cell membrane. Cytoplasm.	0.007	0
NL	S_transcript/18175	PmNBS-LRR256	1135	129683	6.61	46.87	100.2	-0.2	Cell membrane. Cytoplasm.	0.0012	0
NL	S_transcript/18448	PmNBS-LRR258	1113	124984	7.82	51.24	97.23	-0.261	Cytoplasm.	0.0007	0
NL	S_transcript/19136	PmNBS-LRR259	1928	219993	7.6	45.11	89.37	-0.373	Cytoplasm. Nucleus.	0.0023	0
NL	S_transcript/19147	PmNBS-LRR26	1206	138515	6.77	49.34	94.55	-0.298	Cell membrane. Cytoplasm.	0.0006	0
NL	S_transcript/19253	PmNBS-LRR261	988	111566	6.66	47.74	104.35	-0.168	Cell membrane. Cytoplasm.	0.0012	0
NL	S_transcript/20	PmNBS-LRR262	661	74905	8.81	34.91	98.37	-0.28	Cell membrane. Cytoplasm.	0.0015	0
NL	S_transcript/20132	PmNBS-LRR263	862	96974.6	8.39	42.96	96.84	-0.214	Cytoplasm.	0.0004	0
NL	S_transcript/20556	PmNBS-LRR264	711	79624.3	5.31	41.65	98.09	-0.198	Cytoplasm.	0.0003	0
NL	S_transcript/21067	PmNBS-LRR267	972	108646	5.46	40.32	100.25	-0.212	Cytoplasm.	0.0004	0
NL	S_transcript/21376	PmNBS-LRR271	1067	121737	6.2	49.41	96.71	-0.216	Cell membrane. Cytoplasm.	0.0005	0
NL	S_transcript/22405	PmNBS-LRR273	888	102314	6.83	47.84	96.55	-0.275	Cytoplasm.	0.0003	0
NL	S_transcript/23341	PmNBS-LRR278	1037	118223	8.66	42	97.67	-0.273	Cytoplasm.	0.0008	0
NL	S_transcript/2469	PmNBS-LRR282	1156	130795	5.93	52.29	108.92	-0.164	Cell membrane. Cytoplasm.	0.0012	0
NL	S_transcript/24755	PmNBS-LRR283	1047	121640	6.84	43.98	95.58	-0.32	Cytoplasm.	0.0009	0
NL	S_transcript/2588	PmNBS-LRR289	810	90556.8	6.52	55.07	105.49	-0.192	Cell membrane. Cytoplasm.	0.0012	0
NL	S_transcript/25932	PmNBS-LRR29	625	71088.6	6.2	47.18	105.41	-0.108	Cell membrane. Cytoplasm.	0.0151	0
NL	S_transcript/2629	PmNBS-LRR291	784	88782.6	8.79	42.41	90.28	-0.371	Cell membrane. Cytoplasm.	0.0007	0
NL	S_transcript/26617	PmNBS-LRR3	914	103134	5.61	42.57	97.9	-0.226	Cytoplasm.	0.0012	0
NL	S_transcript/28357	PmNBS-LRR33	718	80849.2	5.48	40.47	102.38	-0.073	Cytoplasm.	0.004	0
NL	S_transcript/2875	PmNBS-LRR36	862	97002.6	8.39	42.72	97.06	-0.211	Cytoplasm.	0.0004	0
NL	S_transcript/2988	PmNBS-LRR40	1082	121918	8.3	48.42	105.69	-0.134	Cytoplasm.	0.0007	0
NL	S_transcript/3467	PmNBS-LRR47	652	74058.9	6.39	35.61	104.36	-0.125	Cytoplasm.	0.001	0
NL	S_transcript/3575	PmNBS-LRR48	689	78923.5	5.64	45.26	94.34	-0.261	Cytoplasm.	0.0002	0
NL	S_transcript/4326	PmNBS-LRR55	944	106905	8.35	36.72	96.45	-0.273	Cytoplasm.	0.0008	0
NL	S_transcript/4361	PmNBS-LRR56	1016	114879	8.65	57.72	102.36	-0.191	Cytoplasm.	0.0006	0
NL	S_transcript/4972	PmNBS-LRR6	758	86368.9	8.12	48.8	99.89	-0.325	Cell membrane. Cytoplasm.	0.0007	0
NL	S_transcript/5345	PmNBS-LRR60	944	106641	8.18	37.38	96.97	-0.254	Cytoplasm.	0.0008	0
NL	S_transcript/5725	PmNBS-LRR64	916	105037	8.21	37.06	99.29	-0.225	Cell membrane. Cytoplasm.	0.0018	0
NL	S_transcript/5870	PmNBS-LRR66	720	82452	8.15	44.72	98.1	-0.288	Cell membrane. Cytoplasm.	0.0008	0
NL	S_transcript/5910	PmNBS-LRR68	580	66080.5	5.89	44.73	103.34	-0.173	Cell membrane. Cytoplasm.	0.0009	0
NL	S_transcript/6354	PmNBS-LRR71	985	111879	8.72	44.15	97.63	-0.221	Cell membrane. Cytoplasm.	0.0005	0
NL	S_transcript/6771	PmNBS-LRR76	977	109365	5.69	41.21	101.14	-0.18	Cytoplasm.	0.0004	0
NL	S_transcript/6956	PmNBS-LRR77	789	88070.3	5.2	56.23	101.77	-0.237	Cell membrane. Cytoplasm.	0.0005	0
NL	S_transcript/7109	PmNBS-LRR79	936	105301	9.19	43.98	93.54	-0.393	Cytoplasm.	0.0015	0
NL	S_transcript/7473	PmNBS-LRR82	900	100961	8.51	46.21	105.82	-0.044	Cytoplasm.	0.0012	0
NL	S_transcript/9068	PmNBS-LRR91	928	105647	5.82	53.95	104.6	-0.163	Cell membrane. Cytoplasm.	0.0008	0
NL	S_transcript/907	PmNBS-LRR92	389	43468.1	4.9	42.16	103.78	-0.02	Cell membrane. Cytoplasm.	0.0027	0
NL	S_transcript/9516	PmNBS-LRR96	912	104158	7.96	40.42	96.93	-0.223	Cytoplasm.	0.0004	0
NL	S_transcript/9823	PmNBS-LRR98	931	105279	6.5	41.28	97.15	-0.261	Cell membrane. Cytoplasm.	0.0012	0
NL	S_transcript/996	PmNBS-LRR99	600	68831.3	5.98	43.98	93.57	-0.199	Cytoplasm.	0.0004	0
RNL	R_transcript/11129	PmNBS-LRR103	809	91847.9	6.06	42.4	101.32	-0.169	Cytoplasm.	0.0166	0
RNL	R_transcript/11802	PmNBS-LRR106	983	112349	5.99	54.25	99.36	-0.22	Cell membrane. Cytoplasm.	0.0011	0
RNL	R_transcript/1252	PmNBS-LRR11	825	93456.1	5.87	41.26	101.5	-0.201	Cytoplasm.	0.0057	0
RNL	R_transcript/12920	PmNBS-LRR111	841	95962.1	5.85	46.37	102.77	-0.185	Cytoplasm.	0.0011	0
RNL	R_transcript/14692	PmNBS-LRR118	981	111390	6.66	49.24	108.24	-0.057	Cytoplasm.	0.0016	0
RNL	R_transcript/14779	PmNBS-LRR12	844	96242	6.97	39.56	99.09	-0.145	Cytoplasm.	0.0003	0
RNL	R_transcript/17956	PmNBS-LRR124	965	108483	7.24	46.21	105.99	-0.052	Cell membrane. Cytoplasm.	0.0008	0
RNL	R_transcript/2439	PmNBS-LRR13	840	95474.7	7.74	42.16	100.15	-0.226	Cytoplasm.	0.0007	0
RNL	R_transcript/2461	PmNBS-LRR130	948	107294	8.97	41.31	93.8	-0.233	Cell membrane. Cytoplasm.	0.0006	0
RNL	R_transcript/3298	PmNBS-LRR14	820	94133.2	6.02	40.04	103.24	-0.164	Cytoplasm.	0.0031	0
RNL	R_transcript/4706	PmNBS-LRR146	982	111460	7.07	50.1	101.24	-0.178	Cell membrane. Cytoplasm.	0.0006	0
RNL	R_transcript/5102	PmNBS-LRR152	735	82178.8	8.1	46.75	108.75	-0.014	Cytoplasm.	0.0011	0
RNL	R_transcript/5521	PmNBS-LRR156	809	91796.9	5.98	42.58	102.29	-0.164	Cytoplasm.	0.0166	0
RNL	R_transcript/6593	PmNBS-LRR160	967	109995	7.77	52.97	102.46	-0.12	Cytoplasm.	0.0025	0
RNL	R_transcript/6916	PmNBS-LRR163	969	109980	6.63	50.27	106.87	-0.081	Cell membrane. Cytoplasm.	0.0014	0
RNL	R_transcript/7100	PmNBS-LRR165	893	100254	8.38	47.2	107.67	-0.027	Cytoplasm.	0.0008	0
RNL	R_transcript/7248	PmNBS-LRR168	964	108274	6.36	49.86	105.66	-0.033	Cell membrane. Cytoplasm.	0.0017	0
RNL	R_transcript/7884	PmNBS-LRR172	967	108719	6.06	44.07	104.56	-0.047	Cell membrane. Cytoplasm.	0.0007	0
RNL	R_transcript/8261	PmNBS-LRR178	966	109019	6.48	50.15	104.59	-0.078	Cytoplasm.	0.001	0
RNL	R_transcript/8874	PmNBS-LRR186	802	90884.7	5.94	45.09	98.92	-0.17	Cytoplasm.	0.01	0
RNL	R_transcript/9250	PmNBS-LRR19	851	96785.3	6.82	35	101.13	-0.178	Cytoplasm.	0.0008	0
RNL	R_transcript/9921	PmNBS-LRR192	809	91814.9	5.98	42.49	101.8	-0.167	Cytoplasm.	0.0166	0
RNL	S_transcript/10148	PmNBS-LRR194	844	96256	6.97	40.08	99.09	-0.145	Cytoplasm.	0.0003	0
RNL	S_transcript/10644	PmNBS-LRR199	863	97929.5	5.99	37.73	105.34	-0.098	Cell membrane. Cytoplasm.	0.0012	0
RNL	S_transcript/13400	PmNBS-LRR218	844	96183.9	7.18	39.75	99.09	-0.142	Cytoplasm.	0.0003	0
RNL	S_transcript/15331	PmNBS-LRR230	782	87760.5	8.26	49.91	105.81	-0.037	Cell membrane. Cytoplasm.	0.0009	0
RNL	S_transcript/23153	PmNBS-LRR276	988	111374	7.14	47.37	103.11	-0.05	Cell membrane. Cytoplasm.	0.002	0
RNL	S_transcript/26906	PmNBS-LRR30	840	95475.7	7.48	42.16	100.15	-0.226	Cytoplasm.	0.0007	0
RNL	S_transcript/28332	PmNBS-LRR32	841	95955.1	5.89	44.99	103.12	-0.185	Cytoplasm.	0.0013	0
RNL	S_transcript/29083	PmNBS-LRR38	838	94959.8	6.14	41.36	100.3	-0.192	Cell membrane. Cytoplasm.	0.0035	0
RNL	S_transcript/4208	PmNBS-LRR53	803	89876.7	8.4	44.44	104.05	-0.06	Cell membrane. Cytoplasm.	0.002	0
RNL	S_transcript/48740	PmNBS-LRR59	841	95942.1	5.88	46.41	102.77	-0.183	Cytoplasm.	0.0011	0
RNL	S_transcript/6142	PmNBS-LRR7	864	98079.4	5.72	37.61	103.99	-0.123	Cytoplasm.	0.0112	0
RNL	S_transcript/6749	PmNBS-LRR75	946	106145	6.15	45.76	102.85	-0.098	Cytoplasm.	0.0017	0
RNL	S_transcript/7483	PmNBS-LRR83	954	109086	8.47	40.05	93.09	-0.305	Cytoplasm.	0.0014	0
RNL	S_transcript/7496	PmNBS-LRR84	809	91828.9	5.98	42.25	101.8	-0.167	Cytoplasm.	0.0166	0
RNL	S_transcript/7934	PmNBS-LRR87	849	95607.2	8.77	52.3	103.91	-0.077	Cytoplasm.	0.0008	0
RNL	S_transcript/8674	PmNBS-LRR9	861	97239.2	6.18	44.89	96.55	-0.165	Cytoplasm.	0.0005	0
RNL	S_transcript/8864	PmNBS-LRR90	964	108884	6.03	47.14	95.38	-0.12	Cytoplasm.	0.0017	0
RNL	S_transcript/9243	PmNBS-LRR94	967	108719	6.06	43.73	104.56	-0.046	Cell membrane. Cytoplasm.	0.0007	0
RNL	S_transcript/9399	PmNBS-LRR95	961	108253	7.06	45.89	103.84	-0.069	Cell membrane. Cytoplasm.	0.0168	0
TNL	R_transcript/1019	PmNBS-LRR1	1255	143117	6.44	51.58	96.52	-0.142	Cell membrane. Cytoplasm.	0.0003	0
TNL	R_transcript/10465	PmNBS-LRR10	872	96987	6.04	54.43	103.7	-0.191	Cell membrane. Cytoplasm.	0.0005	0
TNL	R_transcript/10467	PmNBS-LRR100	826	93331.6	6.01	54.78	95.85	-0.243	Cytoplasm.	0.0002	0
TNL	R_transcript/11664	PmNBS-LRR104	910	102539	6.15	54.02	94.2	-0.31	Cell membrane. Cytoplasm.	0.0005	0
TNL	R_transcript/11848	PmNBS-LRR108	1094	122717	5.81	50.61	103.87	-0.09	Cell membrane. Nucleus.	0.0003	0
TNL	R_transcript/12484	PmNBS-LRR109	1032	117390	6.67	39.58	99.67	-0.289	Cell membrane. Cytoplasm.	0.001	0
TNL	R_transcript/12641	PmNBS-LRR110	1063	120634	5.38	54.99	97.58	-0.31	Cell membrane. Cytoplasm.	0.0006	0
TNL	R_transcript/1472	PmNBS-LRR119	1052	120355	8.24	54.36	98.51	-0.236	Cell membrane. Cytoplasm.	0.0009	0
TNL	R_transcript/1611	PmNBS-LRR121	1007	115102	7.1	52.97	97.11	-0.239	Cell membrane. Cytoplasm.	0.0003	0
TNL	R_transcript/16760	PmNBS-LRR123	987	112766	6.55	40.41	98.56	-0.277	Cell membrane. Cytoplasm.	0.0008	0
TNL	R_transcript/18259	PmNBS-LRR126	1053	118728	5.65	43.36	99.9	-0.192	Cytoplasm.	0.0002	0
TNL	R_transcript/21048	PmNBS-LRR128	1016	116286	5.59	58.97	95.37	-0.356	Cell membrane. Nucleus.	0.0009	0
TNL	R_transcript/2145	PmNBS-LRR129	1045	118509	5.1	56.8	98.33	-0.295	Cell membrane. Cytoplasm.	0.0007	0
TNL	R_transcript/2561	PmNBS-LRR131	947	106050	6.33	49	101.4	-0.179	Cell membrane. Cytoplasm.	0.0005	0
TNL	R_transcript/2610	PmNBS-LRR132	982	112334	7.96	40.27	98.66	-0.282	Cell membrane. Cytoplasm.	0.0006	0
TNL	R_transcript/2804	PmNBS-LRR135	904	101341	6.04	54.33	99.39	-0.224	Cell membrane. Cytoplasm.	0.0002	0
TNL	R_transcript/28909	PmNBS-LRR136	1038	116536	5.9	47.48	101.11	-0.182	Cell membrane. Cytoplasm.	0.0004	0
TNL	R_transcript/32258	PmNBS-LRR139	994	113105	6.49	45.04	97.76	-0.28	Cell membrane. Cytoplasm.	0.0007	0
TNL	R_transcript/34514	PmNBS-LRR140	1028	117285	5.75	49.58	99.96	-0.245	Cell membrane. Cytoplasm.	0.0004	0
TNL	R_transcript/4247	PmNBS-LRR142	969	107405	5.87	49.2	100.96	-0.167	Cell membrane. Cytoplasm.	0.0011	0
TNL	R_transcript/441	PmNBS-LRR144	853	96513.6	7.9	54.22	97.83	-0.244	Cell membrane. Nucleus.	0.0012	0
TNL	R_transcript/4783	PmNBS-LRR147	914	103147	6.64	38.42	98.12	-0.29	Cell membrane. Cytoplasm.	0.0008	0
TNL	R_transcript/4805	PmNBS-LRR148	1513	171462	5.8	58.85	103.81	-0.16	Cell membrane. Cytoplasm.	0.0008	0
TNL	R_transcript/4981	PmNBS-LRR150	915	103706	6.71	63.83	99.07	-0.357	Cell membrane. Nucleus.	0.0003	0
TNL	R_transcript/5116	PmNBS-LRR153	934	106046	6.49	57.69	99.22	-0.366	Cell membrane.	0.0003	0
TNL	R_transcript/5242	PmNBS-LRR154	940	104275	6.38	55.09	97.55	-0.248	Cell membrane. Cytoplasm.	0.0004	0
TNL	R_transcript/587	PmNBS-LRR159	857	96732.5	7.91	47.69	102.77	-0.274	Cytoplasm.	0.0009	0
TNL	R_transcript/6859	PmNBS-LRR162	1200	136864	8.07	50.34	108.17	-0.203	Cell membrane. Cytoplasm.	0.0033	0
TNL	R_transcript/7290	PmNBS-LRR169	936	106658	7.23	40.67	95.18	-0.301	Cell membrane. Cytoplasm.	0.0008	0
TNL	R_transcript/7713	PmNBS-LRR171	843	95417	7.48	49.08	102.63	-0.289	Cell membrane. Cytoplasm.	0.0009	0
TNL	R_transcript/7897	PmNBS-LRR174	1014	115021	6.54	50.05	97.08	-0.229	Cell membrane. Cytoplasm.	0.0003	0
TNL	R_transcript/8403	PmNBS-LRR182	1539	174979	5.99	41.28	94.47	-0.291	Cell membrane.	0.001	0
TNL	R_transcript/9397	PmNBS-LRR190	1281	145076	6.89	52.23	99.28	-0.187	Cell membrane. Cytoplasm.	0.0016	0
TNL	S_transcript/10187	PmNBS-LRR195	975	109626	7.46	52.51	99.1	-0.295	Cell membrane. Cytoplasm.	0.0013	0
TNL	S_transcript/10627	PmNBS-LRR198	1293	146895	6.98	46.3	99.4	-0.096	Cell membrane. Cytoplasm.	0.0005	0
TNL	S_transcript/11369	PmNBS-LRR200	864	96742.4	6.17	52.83	100.47	-0.245	Cell membrane.	0.0003	0
TNL	S_transcript/11485	PmNBS-LRR202	1319	148090	5.67	53.6	102.3	-0.13	Cell membrane. Cytoplasm.	0.0002	0
TNL	S_transcript/12000	PmNBS-LRR204	1183	127856	6.52	46.65	95.43	-0.19	Cell membrane.	0.0003	0
TNL	S_transcript/1254	PmNBS-LRR208	1193	134243	6.67	47.24	104.09	-0.122	Cell membrane. Cytoplasm.	0.0009	0
TNL	S_transcript/12895	PmNBS-LRR211	1274	144873	6.53	45.32	95.58	-0.201	Cell membrane. Cytoplasm.	0.0007	0
TNL	S_transcript/13012	PmNBS-LRR214	970	110425	6.36	53.03	98.09	-0.236	Cell membrane. Cytoplasm.	0.0008	0
TNL	S_transcript/13138	PmNBS-LRR215	1039	115344	6.2	54.13	97.64	-0.261	Cell membrane. Cytoplasm.	0.0002	0
TNL	S_transcript/13408	PmNBS-LRR219	819	93283.4	6.56	51.73	95.85	-0.358	Cytoplasm.	0.0006	0
TNL	S_transcript/13780	PmNBS-LRR220	815	92297.6	6.04	45.15	95.58	-0.299	Cytoplasm.	0.0014	0
TNL	S_transcript/14267	PmNBS-LRR222	1243	137969	6.11	53.91	100.84	-0.162	Cell membrane. Cytoplasm.	0.0004	0
TNL	S_transcript/14300	PmNBS-LRR223	1252	142363	6.72	46.82	97.76	-0.143	Cell membrane. Cytoplasm.	0.0005	0
TNL	S_transcript/14304	PmNBS-LRR224	1332	150415	6.27	46.43	104.78	-0.123	Cell membrane. Cytoplasm.	0.0041	1
TNL	S_transcript/15077	PmNBS-LRR228	1161	131061	5.9	60.58	108.23	-0.037	Cell membrane. Cytoplasm.	0.0052	0
TNL	S_transcript/15179	PmNBS-LRR23	1259	137660	5.25	52.66	96.66	-0.243	Cell membrane. Cytoplasm.	0.0003	0
TNL	S_transcript/15584	PmNBS-LRR235	1300	147706	6.46	46.1	97.72	-0.202	Cell membrane. Cytoplasm.	0.0008	0
TNL	S_transcript/15882	PmNBS-LRR237	1294	144478	7.79	48.94	103.68	-0.049	Cell membrane.	0.0039	2
TNL	S_transcript/16268	PmNBS-LRR238	1309	148919	5.59	56.76	102.54	-0.172	Cell membrane. Cytoplasm.	0.0008	0
TNL	S_transcript/16566	PmNBS-LRR239	1257	143555	7.46	50.12	101.59	-0.189	Cell membrane. Nucleus.	0.0002	0
TNL	S_transcript/16666	PmNBS-LRR24	817	92458.9	5.99	45.17	95.59	-0.287	Cytoplasm.	0.0013	0
TNL	S_transcript/17005	PmNBS-LRR241	1149	130315	5.07	60.23	99.46	-0.208	Cell membrane. Cytoplasm.	0.0009	0
TNL	S_transcript/17091	PmNBS-LRR242	1267	144935	6.66	45.15	95.86	-0.239	Cell membrane. Nucleus.	0.0008	0
TNL	S_transcript/17323	PmNBS-LRR243	750	84856	7.02	55.57	90.67	-0.304	Cell membrane.	0.0007	0
TNL	S_transcript/1742	PmNBS-LRR244	1226	140286	6.23	50.62	96.26	-0.208	Cell membrane. Cytoplasm.	0.0014	0
TNL	S_transcript/17423	PmNBS-LRR245	1341	151665	7.79	42.9	101.75	-0.169	Cell membrane. Cytoplasm.	0.003	0
TNL	S_transcript/17565	PmNBS-LRR246	825	93119.6	6.93	43.87	92.76	-0.301	Cell membrane. Cytoplasm.	0.0012	0
TNL	S_transcript/17785	PmNBS-LRR249	853	96543.1	6.2	58.39	100.46	-0.231	Cytoplasm.	0.0003	0
TNL	S_transcript/17807	PmNBS-LRR25	1311	147936	6.61	45.4	106.95	-0.11	Cell membrane. Cytoplasm.	0.0006	0
TNL	S_transcript/17879	PmNBS-LRR250	1191	133874	6.54	47.11	102.06	-0.189	Cell membrane. Cytoplasm.	0.0002	0
TNL	S_transcript/17961	PmNBS-LRR251	1232	139388	7.38	44.52	102.6	-0.159	Cell membrane. Cytoplasm.	0.0008	0
TNL	S_transcript/17988	PmNBS-LRR252	1033	117020	7.12	42.23	101.3	-0.231	Cell membrane. Cytoplasm.	0.0006	0
TNL	S_transcript/18012	PmNBS-LRR253	817	92626.5	6.93	52.29	102.73	-0.221	Cytoplasm.	0.0015	0
TNL	S_transcript/18236	PmNBS-LRR257	1076	120138	5.4	51.65	93.65	-0.293	Cell membrane. Cytoplasm.	0.0005	0
TNL	S_transcript/19208	PmNBS-LRR260	1167	130334	5.95	55.54	94.34	-0.267	Cell membrane. Nucleus.	0.0005	0
TNL	S_transcript/20709	PmNBS-LRR265	1208	135151	7.76	53.07	103.93	-0.173	Cell membrane. Cytoplasm.	0.0005	0
TNL	S_transcript/21057	PmNBS-LRR266	921	102751	5.75	50.8	102.77	-0.164	Cell membrane. Cytoplasm.	0.0005	0
TNL	S_transcript/21139	PmNBS-LRR268	1168	133242	6.34	34.07	98.81	-0.257	Cell membrane. Cytoplasm.	0.0008	0
TNL	S_transcript/21169	PmNBS-LRR269	925	102695	6.31	56.61	101.99	-0.145	Cell membrane.	0.0012	0
TNL	S_transcript/2122	PmNBS-LRR27	1172	129000	6	60.15	102.76	-0.185	Cell membrane. Cytoplasm.	0.0004	0
TNL	S_transcript/21273	PmNBS-LRR270	1116	126999	6.37	37.13	98.54	-0.33	Cell membrane. Nucleus.	0.0009	0
TNL	S_transcript/22638	PmNBS-LRR274	1141	128339	6.1	50.18	103.44	-0.135	Cell membrane. Nucleus.	0.0003	0
TNL	S_transcript/22941	PmNBS-LRR275	1135	129199	6.2	47.2	97.97	-0.238	Cell membrane. Cytoplasm.	0.0009	0
TNL	S_transcript/2322	PmNBS-LRR277	1109	125182	6.05	50.82	97.57	-0.271	Cell membrane. Cytoplasm.	0.0007	0
TNL	S_transcript/23595	PmNBS-LRR279	1094	123699	6.22	48.53	97.58	-0.266	Cell membrane. Cytoplasm.	0.0005	0
TNL	S_transcript/24058	PmNBS-LRR28	792	90188.1	6.74	45.78	95.86	-0.409	Cytoplasm.	0.0009	0
TNL	S_transcript/2461	PmNBS-LRR280	1105	122748	5.46	55.19	96.64	-0.266	Cell membrane. Cytoplasm.	0.0002	0
TNL	S_transcript/24662	PmNBS-LRR281	1030	116773	8.59	61.16	101.24	-0.313	Cell membrane.	0.0003	0
TNL	S_transcript/24786	PmNBS-LRR284	1074	120115	5.76	54.24	101.76	-0.23	Cell membrane. Cytoplasm.	0.0002	0
TNL	S_transcript/25204	PmNBS-LRR285	1369	157963	6.46	50.14	106.41	-0.279	Cell membrane. Cytoplasm.	0.0002	0
TNL	S_transcript/2527	PmNBS-LRR286	1108	126498	8.41	51.36	102.05	-0.233	Cell membrane. Cytoplasm.	0.0003	0
TNL	S_transcript/25646	PmNBS-LRR287	1126	127380	6.95	54.95	99.31	-0.21	Cell membrane. Cytoplasm.	0.0006	0
TNL	S_transcript/25828	PmNBS-LRR288	1059	120552	6.78	48.07	100.77	-0.227	Cell membrane. Cytoplasm.	0.001	0
TNL	S_transcript/26288	PmNBS-LRR290	1083	123579	7.39	44.29	95.41	-0.356	Cell membrane. Cytoplasm.	0.0008	0
TNL	S_transcript/2653	PmNBS-LRR292	1215	133223	5.36	63.26	98.62	-0.116	Cell membrane. Cytoplasm.	0.003	0
TNL	S_transcript/28273	PmNBS-LRR31	756	85843.6	8.77	51.4	100.69	-0.309	Cytoplasm.	0.0004	0
TNL	S_transcript/28611	PmNBS-LRR34	942	106981	8.49	47.78	91.46	-0.288	Cell membrane. Cytoplasm.	0.0008	0
TNL	S_transcript/2868	PmNBS-LRR35	1168	131793	5.86	58.21	93.24	-0.345	Cell membrane. Cytoplasm.	0.002	0
TNL	S_transcript/2889	PmNBS-LRR37	1079	122200	6.87	37.37	96.57	-0.306	Cell membrane. Cytoplasm.	0.0008	0
TNL	S_transcript/29631	PmNBS-LRR39	993	112505	6.31	48.91	102.97	-0.17	Cell membrane. Cytoplasm.	0.0026	0
TNL	S_transcript/29751	PmNBS-LRR4	1252	140137	7.93	49.02	103.57	-0.077	Cell membrane. Cytoplasm.	0.1499	1
TNL	S_transcript/30040	PmNBS-LRR41	1147	130991	5.8	50.26	103.24	-0.233	Cell membrane.	0.0005	0
TNL	S_transcript/30342	PmNBS-LRR42	715	81017.8	5.81	55.95	97.33	-0.34	Cytoplasm.	0.142	0
TNL	S_transcript/30897	PmNBS-LRR43	1116	126988	6.45	36.83	98.71	-0.331	Cell membrane. Nucleus.	0.0009	0
TNL	S_transcript/325	PmNBS-LRR44	1132	128352	6.51	52.22	99.02	-0.224	Cell membrane. Nucleus.	0.0007	0
TNL	S_transcript/342	PmNBS-LRR46	1167	133330	6.14	51.9	98.59	-0.271	Cell membrane. Cytoplasm.	0.0004	0
TNL	S_transcript/3581	PmNBS-LRR49	1101	123844	5.99	38.71	99.88	-0.125	Cytoplasm.	0.0008	0
TNL	S_transcript/3735	PmNBS-LRR50	915	104049	6.76	47.26	100.35	-0.258	Cell membrane. Cytoplasm.	0.0006	0
TNL	S_transcript/3770	PmNBS-LRR51	1149	129867	6.45	57.76	101.31	-0.18	Cell membrane. Cytoplasm.	0.0011	0
TNL	S_transcript/4085	PmNBS-LRR52	1094	123019	6.16	51.19	103.52	-0.133	Cell membrane. Nucleus.	0.0003	0
TNL	S_transcript/4297	PmNBS-LRR54	1081	121564	6	44.96	98.85	-0.261	Cell membrane. Cytoplasm.	0.0009	0
TNL	S_transcript/4580	PmNBS-LRR57	1065	121556	6.55	51.56	102	-0.133	Cell membrane. Cytoplasm.	0.0005	0
TNL	S_transcript/467	PmNBS-LRR58	1052	120083	8.26	54.06	93.21	-0.414	Cell membrane. Nucleus.	0.0011	0
TNL	S_transcript/5664	PmNBS-LRR62	982	111774	8.59	47.62	91.41	-0.294	Cell membrane. Cytoplasm.	0.0004	0
TNL	S_transcript/5689	PmNBS-LRR63	1033	117377	8.27	51.9	96.48	-0.248	Cell membrane. Cytoplasm.	0.0005	0
TNL	S_transcript/5868	PmNBS-LRR65	1056	119824	5.42	55.19	97.77	-0.285	Cell membrane. Cytoplasm.	0.0011	0
TNL	S_transcript/5892	PmNBS-LRR67	1393	154039	5.72	49.61	100.04	-0.095	Cell membrane.	0.046	2
TNL	S_transcript/60	PmNBS-LRR69	1038	118820	6.77	52.33	97.3	-0.269	Cell membrane. Cytoplasm.	0.0005	0
TNL	S_transcript/6167	PmNBS-LRR70	957	108484	6.44	41.69	100.34	-0.229	Cell membrane. Cytoplasm.	0.0008	0
TNL	S_transcript/6515	PmNBS-LRR74	1027	115647	5.98	49.88	102.49	-0.188	Cell membrane. Cytoplasm	0.0009	0
TNL	S_transcript/7233	PmNBS-LRR80	940	107111	5.9	57.14	102.43	-0.276	Cell membrane. Cytoplasm.	0.0003	0
TNL	S_transcript/7276	PmNBS-LRR81	873	99255.9	8.04	50.76	96.49	-0.245	Cytoplasm.	0.0007	0
TNL	S_transcript/7715	PmNBS-LRR86	914	103099	6.55	38.24	98.12	-0.292	Cell membrane. Cytoplasm.	0.0008	0
TNL	S_transcript/8466	PmNBS-LRR88	923	106006	6.15	49.53	98.84	-0.278	Cell membrane. Cytoplasm.	0.0004	0
TNL	S_transcript/8634	PmNBS-LRR89	933	106068	5.79	49.39	101.11	-0.274	Cell membrane. Cytoplasm.	0.0005	0
TNL	S_transcript/9156	PmNBS-LRR93	1014	115214	6.65	50.07	96.7	-0.244	Cell membrane. Cytoplasm.	0.0003	0
TNL	S_transcript/9693	PmNBS-LRR97	790	90212.7	6.18	45.77	98.04	-0.339	Cell membrane. Cytoplasm.	0.0011	0
The data is 292 sequences containing both NBS and LRR domains
