# Supplementary material for: Comprehensive Analysis and Functional Verification of the Pinus massoniana NBS-LRR Gene Family Involved in the Resistance to Bursaphelenchus xylophilus
Source: Int J Mol Sci. 2023 Jan 17;24(3):1812. doi: 10.3390/ijms24031812 (PMC9915305; doi:10.3390/ijms24031812)
Supplement: Supplementary file 1 [file ijms-24-01812-s001.zip › Table S3.xlsx]

## Sheet: Sheet1
Table S3 Conserved motifs of the NBS-LRR family in P. massoniana
Domain	Motif ID	Motif	Motif Sequence	Group	Width	E-Value
TIR	Motif1	TIR-1	VFLDQ[EP]E[LM][QE][KV]G[ED]N[ILF][TP][SP]QIEGAIR[TS]ASVH[VI]AIFSP[TR]YAESRWCLDEL[VL]LM[LV]	TNL	50	1.1e-1290
	Motif9	TIR-2	[SA]SS[SA][AS][SD][ST]NNSY[VS]YDVF[IL]NHRGPD[VT]KKT[FL]	TNL	28	1.3e-586
	Motif20	TIR-3	[EK]SG[AS][TP]I[IL]P[VI]FYKV[KE]P[SA][ED]L	TNL	18	6.3e-279
	Motif15	TIR-4	[DA][PLK][QR]THE[EK]KPRYD[SP]XT[IL][EQ]KW[RK][NKD]ALSD[VA][AS][DE]ISGF[ED]L[EK]	TNL	35	1.8e-571
TN linker	Motif16		[EK]VV[EQR]XVLKKV[PR]K[PT]PL[YH]VAKYPTGLD	TNL	25	1.8e-414
NBS	motif2	P-loop	V[VI]G[IV]VG[ML]GGVGKTTL[AL]KE[LFI]FN	TNL/NL/RNL/CNL	21	1.4e-1111
	motif21	Kinase-2	LDD[VI]DH[IV][DN]Q[LV]DALLP	TNL/NL/RNL	15	1e-285
	motif10	RNBS-B	DSGS[LK][IV][LV][VI][TS][ST]R[DN][KR]DVLXS[SM]G[VI]	TNL/NL/RNL/CNL	21	5.1e-582
	motif5	RNBS-C	I[YI]X[LM]T[GP]L[SN]E[EQ][HE]S[WR]ELFCSHAF	TNL/NL/RNL/CNL	21	6.3e-803
	motif3	GLPL	[FVI][LA]X[EA]C[KDG]GLPL[AS][LI]KV[IV][GA][AS][LA][LM][RA]G	TNL/NL/RNL/CNL	21	1.1e-939
	motif4	RNBS-D	[KR]ISYD[SA]LDEEE[KQ][QE]IFLDIACFFIGE[DN][RK]DTAIR[IV]	TNL/NL/RNL	33	9.4e-906
	motif7	MHDV	[EV]NXI[RK]MHD[HV]LRD[LM][AG][RI]X[IL]AEKE	TNL/NL/RNL/CNL	21	1.1e-761
	motif18	NBS-1	XYL[KR]SCFLYD[VA]	TNL/NL/RNL/CNL	11	2.7e-244
	motif13	NBS-2	KEXL[RK]KXLSSXKXL[IL][IV]	TNL/RNL/CNL	16	9.1e-360
	motif12	NBS-3	W[ND]GSGWEG[SL]LG[LF]R[NK]L[QE]N[KR]CLV	TNL	21	4.3e-383
	motif19	NBS-4	XS[DY][LP][FM][DE]I[GA][RH]S[YF][ILV][NDK]XL[AV]DRCLIE[PV]VXRDX[DV]	RNL/CNL	29	6.9e-360
NL linker	motif14	NL	NLIWL[RS]W[RN][ND]CPYS[SC]LPSWI[PT]M[KE]NLRVL[EQ]	TNL	28	1.7e-511
LRR	motif6	L1	LP[DE]S[IFL]GNLT[NS]LQ[FYH]L[DN]LSGCXXL[QK]XLP	TNL/NL/RNL/CNL	26	8.7e-782
	motif8	L2	[IFL]GNL[KT][NS]L[QRK]XL[DN][LI]XGCSSL[KE]XLPD[SG][FI]GNLT	TNL/NL/RNL/CNL	29	1.5e-733
	motif11	L3	[EK]SLPDS[LFI]GNL[KT]NL[EKQ]XLDLSGC	TNL/NL/RNL/CNL	21	3.6e-487
	motif17	L4	[AST]PLSS[LI]P[KE]SIGQLKHLE[KR][LI]VL	TNL/NL	21	8.9e-384
	motif22	L5	S[LF]GNLT[SN]L[RKQ]VL[DN]LSG	TNL/NL/RNL/CNL	15	7.8e-225
	motif23	L6	NLRVLH[IV]EGXEL[EK]TLWQHESQAPL[QE]LREL	TNL/NL	29	5.1e-192
	motif25	L7	[QR]XL[DN][LI]SGCSKLEELP	TNL/NL/RNL/CNL	15	5.8e-173
RPW8	motif24	RPW8-1	GF[VI][SP]GFI[GS]V[GS]ID[KMV][AV][IV]QQIL[HD]H[IV][GR]IA[VL]RC[KR]KEL[AR]SL[KR]DLVM[RK]IEPI[IV]M[QD]IQ	NL/RNL/CNL	50	5.7e-182
The data is 292 sequences containing both NBS and LRR domains
