# Supplementary material for: Comprehensive Analysis and Functional Verification of the Pinus massoniana NBS-LRR Gene Family Involved in the Resistance to Bursaphelenchus xylophilus
Source: Int J Mol Sci. 2023 Jan 17;24(3):1812. doi: 10.3390/ijms24031812 (PMC9915305; doi:10.3390/ijms24031812)
Supplement: Supplementary file 1 [file ijms-24-01812-s001.zip › Table S4.xlsx]

## Sheet: Sheet1
Table S4 Details regarding the primers used in this study
Primers Name	Primer-Sequence (5'-3')	Function
PmNBS-LRR97-F	ATGTTTGAGACAGGAGCGAC	Full length cDNA primer
PmNBS-LRR97-R	TTAGGTGCTTACATGGTTAAAT	Full length cDNA primer
PmNBS-LRR97-GFP-F	tcagcagtcgaagagcATGTTTGAGACAGGAGCGAC	Construct vector primer
PmNBS-LRR97-GFP-R	ttagcgtgtgaagagcGGTGCTTACATGGTTAAAT	Construct vector primer
PmNBS-LRR97-RT-F	ACAAGTGTTCGGGAGGTCAT	qRT-PCR primers
PmNBS-LRR97-RT-R	AAAACCTGCCGACGACAATC	qRT-PCR primers
PmSOD-RT-F	ATGGCCACTATCCGTTTCAG	qRT-PCR primers
PmSOD-RT-R	TGCGAGAGAGTGACAACACC	qRT-PCR primers
PmPOD-RT-F	TTACTGGCAAGTGCAGATGG	qRT-PCR primers
PmPOD-RT-R	AGCCCCTGAGAGCACTACAA	qRT-PCR primers
PmCAT-RT-F	ATTCTTGGGGTGACAGTTGC	qRT-PCR primers
PmCAT-RT-R	TTTGTTGAACTGCGCAAGAC	qRT-PCR primers
PmEF2-RT-F	CTGCGATGTCCCTCATGTTA	qRT-PCR primers
PmEF2-RT-R	AACAAGGTCTTTCCCCTCGT	qRT-PCR primers
NbSOD-RT-F	CAACTCCACGGCTTCCAGAC	qRT-PCR primers
NbSOD-RT-R	TGGGTCCTGATTAGCAGTGGT	qRT-PCR primers
NbPOD-RT-F	CCTCTCGTTGGGTGGGTTTCG	qRT-PCR primers
NbPOD-RT-R	GTCTCCACGTCCCATAGCGA	qRT-PCR primers
NbCAT-RT-F	AGCCAAATCCTAAGTCCC	qRT-PCR primers
NbCAT-RT-R	CCAGCAGCAATAGAGTCAT	qRT-PCR primers
NbActin-RT-F	TCCTGATGGGCAAGTGATTAC	qRT-PCR primers
NbActin-RT-R	TTGTATGTGGTCTCGTGGATTC	qRT-PCR primers
StbZIP47
StbZIP48
